# Supplementary material for: Protein Large Language Models Can Predict Flavivirus Protease Target Specificity
Source: ACS Omega. 2026 Apr 1;11(14):22148–57. doi: 10.1021/acsomega.5c13455 (PMC13084463; doi:10.1021/acsomega.5c13455)
Supplement: Supplementary file 2 [file ao5c13455_si_002.xlsx]

## Sheet: Cover
	Protein Large language models can predict Flavivirus protease target specificity.
	Rafael Montillaa,‡, Letícia Dias Lima Jedlickab,c,‡, Uilla Barcickb, Murilo Salardanib, Alison Felipe Alencar Chavesd, Gloria Galloa, Marcela Guimarãesa, Camila Coelhoa, Larissa Slivkaa, André Zelanisb,*, Martin Würtelea,*
	aDepartment of Science and Technology, Biochemistry and Structural Biology Laboratory, Federal University of São Paulo - UNIFESP, São José dos Campos, São Paulo 12231-280, Brazil
	bDepartment of Science and Technology, Functional Proteomics Laboratory, Federal University of São Paulo - UNIFESP, São José dos Campos, São Paulo 12231-280, Brazil
	cInstitute of Health and Biological Studies, Federal University of Southern and Southeastern Pará - UNIFESSPA, Marabá, Pará 68507-590, Brazil
	dLaboratory of Applied Toxinology, Center of Toxins, Immune-Response and Cell Signaling (CeTICS), Instituto Butantan, São Paulo 05503-000, Brazil

## Sheet: YF_peptides (S1)
sequence
GNSLRGIVKH
ANLGRIGVIT
EVSTYIKKIG
GYIYWRLLST
KLAPWQRQVI
SDGIRKFAAD
KEQFRKLFIG
DRFLRKITIG
LGVGLALRKM
GSFGRVMLVK
EILKRKAADA
AADGDFKIKC
TKTQRIASHS
LKEFEGKTLV
HRFLEGKIKP
AGLARLVQQR
AQFLYRIDQP
VVVGRSKIVG
LTACFARMVG
GAEVYHNLKN
SQAVEHINKT
RNKPFKFTLG
LQKLRQKTKI
SDTLRCLALA
YEGTYKWVNP
QQCLRCCKAF
SLFFRSLKDR
EQKKRALDVI
SRVTYKNVPN
AAFSRQLNVN
REFLRKKLIG
PASTWVFPTL
KTAPFDSRFP
LYVPRKCSAS
IGNYRTQLYD
EHVTRRTLSI
IEKSRGKLQL
FIGCRKVTGT
LHRNRAACHL
GRIQDKHKKL
NLCLHFNPRF
VEGPRWKQAE
GLQSRHVALA
NPRKYLRSVG
LEAVRMQHLI
EKAARVKAVL
KVLTRDKRLV
SPAQFLYRID
HALRWYNHIK
KPYVPKKPPV
NYRRRSRPLN
VEKFRQRILG
KPNGRKVVGD
APRMFKALIG
PKKAMAMKKD
LQGQRHGVFL
GDFTRHNGTG
EGSGRYIPRK
TEWLDGKHVV
VFASFIRKAA
VKMCRQDPSV
DGKIFVWKGK
STITRKLKDG
FDQADLTIKL
RIIPRHLQLA
CGTHYKLVPH
SDLTRTKQTI
RLIGRRYDDP
GLSCRFYQHK
DMVQYLRSVD
HVYLEGTLLK
VEHINKTIAP
VDIMRRAGIK
EWLDGKHVVF
YVLLRRQAQQ
NDKTRFMGKG
EQAARIAIQH
IPTNYKGQVL
PQVLFSHREP
NNYARGHYTI
LDGLWHFRAD
PNKPRGKMSS
INVPRSRFLP
GAKRYSYLKP
LYSNRAACYT
EDLRRGLVMV
NWKIYKLLAH
DKTIRVKFQG
SHTILLVQPT
IQVGRNIIHG
GVNFYNILTK
IGGCRKQLAQ
RPIIRSTTKV
PVRNRKVVDY
TNAQRQQIKA
MGGKKFKATV
ISKKRKFVAD
KLINRNTTIP
ESATYSNRAL
LELLDKYLIA
VLATRTRFPG
EDILRKTPVK
CEAARSRILS
NKNCWRIKKG
QRILRHVQQH
VIGNYRTQLY
KKAYRKLALQ
NGISDVVKVT
PAEGRAALAQ
YAEKRIKVEK
DTKGRFAVHR
EYIKRALANS
KEKTRLRAPP
GGMTRMPKVQ
DESLYSRQLY
KAAPRKRVPD
DIMRRAGIKV
ETFLRKMHHV
QTKQRKLLEP
MNSKLNLQNK
KYEPRFHVMD
DLTMRHQILP
WDDMEKIWHH
EPKVYLLYRP
LVVARVHIPN
AAKRRKIVTY
GLALRKMAAM
LSQQWKFSLN
FEGQRIADNH
PELQRIKKTQ
QTKLRLSNRP
LKFARKHSML
GFKKRAACLC
NCLLLKVNQI
RLAKYNQILR
AESARIARGK
DGGQRLAHAV
AATRLKGIVP
KAAKRRKIVT
DKTPYTIMFG
PFLFDTKPLI
PKAFWRQPAG
IERARLHIGK
SGKLWRDGRG
KPLKFLRPHY
GFATRQVGNV
KVLGEKGKNI
AGAVEKGVPL
TSAMWACQHC
NMKLFTIRGT
YDGGRTRSDI
MGLAMKLQNL
DIVNWLKKRT
VVKRRVNALK
THDYWKALVT
GADARALMLQ
KAMAMKKDPV
ASGSFKLNKK
AELKRKLGIS
TGTNRKFGYV
KMSAYAFFVQ
WEGAFQHVGK
ISKMRALLAG
DHHFRKPAND
IAALRASFNN
KIWRRSYDVP
KVVKRRVNAL
LRDNYRFAHT
SIRGFCLPPH
QSKILKVIRK
EQKIRAGSRE
KSGVKSTHQA
HLTNLRRVAG
WFKGWKVTRK
DVRLRALHYG
NVIKEKYGKD
EKRVRAQAKK
EDIKRHLLVH
QQLKEFDGKS
TGMAFRVPTP
EGIRRVGRRP
IAQARRTVQQ
AAFGRIAFSC
TGEFEKKYVA
DRACRLAKAA
RLVGLKFLQA
IVGVNKMDST
SLVLRFVKGQ
TVNGRKLTDI
STMGYMAAKK
RDYRRVHKPP
PRVTYHSPSY
GVAVLKVGGT
SHIRRKIMSS
EKLKEKKLTP
MNVARLNFSH
KYEDICPSTH
RQMQEKKNIG
IARKRAKIPG
PPGRRMGHAG
ELQFYRNNIF
TVKTESTVKT
EELVEYKSCA
VFRRHGRAYI
WLFQRKGSMT
KYEEEIKVLS
TQVSRKKLLP
GTGVRLKTRG
KGVPLYRHIA
EVKNRLLSKY
EGRVYKCLFN
GSQFFICTAK
QRGARVYLAC
TVTALRRTVP
HFNPRFNAHG
GINVRKGGIS
FKQFFKNWRD
EPAVWSQLAK
ERAGRVKCLG
KNVPFKIVRA
VHVLRKSWPE
FDGKRFQNVA
HNRLYMKARP
ESFSRAKNWV
PEGIRAVLLG
EEVKRLKTQP
LCSHRAAPHL
FLASYLLKNK
EDKARFRGIF
TDGKRKISTV
KGQMRLSKKM
QLAREKKLYA
QIHSRKMNVS
EGFRRARHVV
SRMKETQKSI
MWKPFKISLN
SSLLRTSIMS
LDIDPKHANK
MDACRKAVYY
EEFQRTKLLN
KKVGRKGVIT
DGFNYKQMMV
RLVEMSEKKG
PAIDWAYYRA
LSLLEKFLIP
FSYGRALQAS
LHKSRVTVKH
SEKQRLIYQG
INGSRLNKDN
ASKKRAKTID
GVLNRKRGHV
SLYSRQLYVL
EVLKRLRLQK
YNCGRGGHIA
IFISRAYDAT
TELGRAAKLA
NNLCLHFNPR
GRLDRKIHID
QDGGRKLTPQ
PAILRRNIHS
NVARLNFSHG
EVALYCAKYL
IKLARVTKVL
LDVLDKHLIP
RQIRFRFDGQ
HEKLRGWLKS
IERARLTKTL
FKVVEKKTKP
AQTVRSTMNF
LIAVFQKYSG
NQLKWKALYT
AGFQRKAVVV
HCSARGVCHI
MKVMFKVPGF
IDFARQKLDP
IQVPRNLVGK
PVVSFRLVYD
YFNTYKLLPP
RRASWRIISS
KPAARKALDR
DPRTRSLLSD
RIKTFKQQHG
VSVKRFQKTL
NGKPYVLPSV
CANAFKLHRL
DTGLYYHRYL
FSNQYKATIG
EGSVRARIVT
TTGSYIANRV
RKADFKAGKA
LSAAFSRQLN
DKASYRVYCM
QAWCYSKNNI
LSYIRFSQIC
YVLIRVHLAE
ERDVRAQLQR
RLIGRRFDDA
TARAWTRLYA
EVARRHPYFY
LLAARKVANY
ELRTYKLKPG
KAYARIGNSY
CSALRKNGFV
YIILYNYRHG
RGSVWTKAKA
YAVLYQPLFD
SCLVYRADTQ
GRGGASIYGK
PPRGRTNPLK
CIRLRNLVHS
PISTMIKGLY
EWKPRQIDNP
TGLARTGRWL
TNKLRAKLGL
ELRARLTAKK
DCLLWAIGRD
TNRARGNWEQ
PIYARVIQKR
SKAKFAGRSF
LNWFRLYKVP
HGWAFTLKQF
KALYRKAQGW
EQMRRKAMKQ
YDNSLKIVSN
QKGPRSDSSK
DIARRSKTFN
AASARSRPLP
GFCNFMHLKP
KSKIRALLRL
VIFNYKGKNV
RPIAFVRKIP
LAEELPSLTH
LAAVYKALSD
EQRQRKIQKD
AAKCRKLGAQ
RTGTYRQLFH
ELQLRARQLL
RYLQRTVKHP
GALIRVISKL
ALRWYNHIKS
ALRKMAAMAK
RDYRRLHKPP
PVTLRLVVPA
EAVLRLKGSG
KGGQRIKQIR
DNVDRAKRSG
RKQKFLRLMG
HEVARRHPYF
ASKRRKLVAI
EAFARGTKSL
EEKVRIAAKF
PCRSERLAKY
YYCQRAYCHI
AKGLFRAAVP
QGFRRRFPEE
KAMKVLKQKK
SSKFRHTQGS
KANIRNMSVI
YAGVRGYLDK
MASKRALVIL
RHTPLSKLMK
YGAKRYSYLK
IHYDRIGGRD
AQSRYTRANL
AQNCYKVTNG
EEAVYRNIQA
PEFLRKFPAG
RDTYRRSAVP
DDGCRIHVID
KLIPRNTVVP
FPTIYFSPAN
VTAVRGKGLL
CHALRWYNHI
ISTNYYASQK
ESYAYSLKNQ
REKKRFSLPA
TERGYSFTTT
EPMGRGTKVI
MCLARQIPQA
NEMARLKAAL
RSIIRNVKGP
AVKKRIMGNK
KDKVYSYLNK
KFAGRSFRNP
LKVMRTIDDR
EILQRSKKGK
IAFVRKIPWT
VLMSRAKHHA
DWCAHRILQH
KVFYYKMKGD
FSGSRLKLYL
NWFRLYKVPD
KAQAYQTGKD
KKPHRYRPGT
GRCNRAGKPV
MATLYSRTQT
TTMVRTAKAI
KELGEKLSKD
MLFIYSHFKQ
EMNGRIVATK
QKQRIAIARA
PPVTLRLVVP
SFTVRADHGE
HRTTRRMVVL
WCAHRILQHV
ELCTRHQVLF
KALFRKGKVL
HVTIRCLTDG
EIIKRALKIP
QVKIWRRSYD
GGSTRIPKIQ
DQLSRRLAAL
AKQSRDCFGC
IFRPLHLANK
SYIRFSQICA
NFKLFVIRGS
NKASRKRQHE
RLVTRAAICS
GTGGKSIYGE
SYTWRKLDPG
LQVKEKGADF
CQRAYCHILL
MAFPRVKPAP
DSNNLCLHFN
SKSTWVILHH
CHLAWINTPK
NYTLWRVGDY
GKLWRDGRGA
GITARNIPRG
HESYHKHLKP
EVKKRKKAVL
TSFAKNCHED
YDVARGVQKI
MRSVLISLKQ
LADARRALDD
GELVRSLKAG
GYGIKKLQIQ
IRTAYKSTIG
LYVARLHQLD
EAVSRVLNKL
IMKAQALRDN
PSICRHNPVF
LQGQRHGMFL
THAVLVALKR
WSGPYILRNQ
ANTARKNFGG
DLRSRHTAFI
GCLGRHQNPG
VETFRKKYNL
SGTVRLKSTP
DFAKWRCVLK
SKTSRALVAD
EPQIRKIVDQ
RAIKFLSTKL
LPKQRKNPFN
SKLHRVKIQT
LNRVRWTHSG
EDQARLLRPQ
TSNLYKIQFH
GLLLRHNLSG
KESRRKTPVT
LVNKRLGLYR
MIVRRAIKND
VGRPRHQGVM
VAFDEKKNVF
AKTEWLDGKH
VLTFYRKEPF
NARKMKFALL
PVVLRLKCGS
AVMRRDQPLK
ELSKRSPPIP
SFKRFHGRAF
AYLARHVGLR
ITGSYKITYH
KAVKMTLKNR
VLKRLRLQKR
ILWLDYKNIC
KGVCRAQTMA
ERVARLCDFN
SILRRAKGMF
NGSQFFICTA
EGKPRKVVGC
SERTFIAIKP
SSFHRIIPGF
LNSPEKACSL
SPTNLAKVKG
KQKFLRLMGA
VNVVEQEKID
RVAVEAKNPA
NPSRLHLPRP
AELLYKKNPK
NELSRKLMQL
EERARGITIN
CCLTYCFNKP
DVTSRVTYKN
QVVGRAGTGV
PLHTYGLPCH
EVDLYTAKGL
YKLHFIFRHK
QMGSFRINPD
RSVLMSLKQT
KASVMLFMKG
HSSRFKLWYT
KYNVRSMPIR
SVNARCQKIC
SNVVFKLLGP
VGRMFKQFNK
AEGLRMATNA
PGKLYTLVLT
DAVKRVKALK
SVIIRRTGCT
GEIARCKQLI
MMKTWTLQKG
ANMERIMKAQ
PELTRKGSFN
SQFTFKYHHV
VPTFLFFKNS
DETLKKALTG
WKVTRKDGSA
RKNGFVVLKG
VPLYRHIADL
RLIGRTWNDP
YVSSFYHAFS
LPLQDVYKIG
DEKQRDKVSS
LWKFETTKYY
APSTMKIKII
DIIFFKFNTP
KKYEDICPST
WRDGRGAAQN
GLHIWRVEKL
VIHVRKLPSD
IRLVQAFQFT
APWQRQVILK
WTHYYSVKKT
FSNKGCGTLF
EPSPYKFTFN
NRTCRAMQHR
ANGFRKAQCP
DKTDYMVGSY
CRCWRSKTFP
ESQPWVLPVV
GNLKRYLKSE
VHLSRAQPAP
VKIWRRSYDV
DECRRKLLQL
DNIPRRTTQR
LDMGRKKKMS
KRALSSQHQA
DWFRRYKVPD
AKYDDIKKVV
TFKGRGITGI
VFKQRAQIHM
VAQLRKSADT
STMGYMMAKK
IARVHGLRNV
KTTVFSCNLG
EGLKRSMDKL
DAAARHRLLA
SPKDRCKSCN
AGGMRIVQKH
LTTTRKTPQG
DICLKRATVQ
DGIARVHGLR
ELVQRLVTIK
VGTNRARGNW
LTKTYKMKSE
VQRARQIAAK
EAVFRKLVTD
GFVVLKGRPC
EGIFRRSANT
PAQIRFSNIS
EICQRACKLA
REAMRIGAEV
DLARRAIYQA
AKSNYKMMFV
ACFARMVGNS
RRCRFRADNL
ESVLYSNRAA
DIIQRMHLRQ
DPSSFTGRAP
ASHSYVLNKT
ASLFRWRHQA
TEQVRKSTLN
QELARIAGKV
NCSLRVKRPL
TEGRRSKTNK
KEKRFSLFGK
IKRALKIPAM
HCVAHKLFKN
GLRAWIKKKG
EYDESGPSIV
IYSHFKQATV
PFSLYRCHTI
AAGTYKFLFS
TPMVRRAAAS
KLCTFILKNP
AFSLYQAMAK
KTDSRDKPLK
LENFRHLLQN
HVTVKKLFVG
LDKARLKSKD
QPIKLARVTK
KELSDIAHRI
AVIAELKKQS
RSVARAKSRV
LDGVRQKILQ
AAATRLKGIV
LVQAFQFTDK
DKTRFMGKGV
FEQMRANVGK
KGWMRIVTST
KGKKRKALLA
PYTTFVKMLP
EEMLFIYSHF
DDMKRTINKA
QTNVYIKHPV
KKAYRKLALK
FSLYRCHTIM
VSSFYHAFSG
TGLAWSKTGP
LELLEGKVLP
FLNPRLYQQH
TLKIFRKGRP
RPARFTRGEA
VELARIKNAG
DAVSKKTFPT
GASVRSKQDK
AYIDFARQKL
GLNKRKMIQH
KSCFRCAKCG
EAKARHGFCG
GTVMRSLGQN
QNLARHLMES
VKDVRRGNVA
PASTGAAKAV
VPVPRHSVGV
RQKYRHVDNI
LSGKRMQSLS
ETFARAKTWV
PRVTRAKYFI
AETLYKAMKG
LLSVHVTGKK
EFLRRNKGPV
FERSRIKALA
VGARRSSWRV
VPTWLKLTSD
GVPLYRHIAD
DKNIFSFYLN
QMIGYNLATK
DLKRFLYKKL
KEHIRQKFVA
SPGQYYFKPM
FPTIYFAPSG
PEDLEKLLPH
SKTVYSILRH
NPNSLKFIPG
RAKSRVVGNP
EAKQRLSKVV
TYSNRALCHL
PEKNRINKAV
GPRTRAANAI
VALIRGKQLI
VISGRKLAQQ
KANLRKSPVA
SQKDRKNPLP
SKQKFVLKTP

## Sheet: WN_peptides (S2)
sequence
GNSLRGIVKH
ANLGRIGVIT
EVSTYIKKIG
GYIYWRLLST
KLAPWQRQVI
ELTRYTRPTP
VGKLRIAKNQ
SDGIRKFAAD
KEQFRKLFIG
KIGPRTLVWS
DRFLRKITIG
LGVGLALRKM
EILKRKAADA
QRLPRRTPKA
LTIPRAAINK
TKTQRIASHS
LKEFEGKTLV
HRFLEGKIKP
AGLARLVQQR
EQRLRKLHAV
VVVGRSKIVG
GAEVYHNLKN
RNKPFKFTLG
LQKLRQKTKI
YEGTYKWVNP
QQCLRCCKAF
SLFFRSLKDR
IYVLLRRQAQ
SRVTYKNVPN
AAFSRQLNVN
EPRLRHLGLG
LYVPRKCSAS
IGNYRTQLYD
EHVTRRTLSI
IEKSRGKLQL
FIGCRKVTGT
LELLDKYLIL
LHRNRAACHL
QKQPRAGPIK
NLCLHFNPRF
VEGPRWKQAE
GLQSRHVALA
LEAVRMQHLI
EKAARVKAVL
KVLTRDKRLV
SPAQFLYRID
GSSNFCVKNI
NYRRRSRPLN
VEKFRQRILG
KPNGRKVVGD
GDFTRHNGTG
EGSGRYIPRK
TEWLDGKHVV
VFASFIRKAA
VKMCRQDPSV
VPALEIANAH
STITRKLKDG
FDQADLTIKL
KEEIQVLQQK
RIIPRHLQLA
CGTHYKLVPH
SDLTRTKQTI
RLIGRRYDDP
GLSCRFYQHK
VEHINKTIAP
EWLDGKHVVF
YVLLRRQAQQ
NDKTRFMGKG
EQAARIAIQH
NNYARGHYTI
PNKPRGKMSS
RLAKYNQILR
INVPRSRFLP
LYSNRAACYT
LHHQRKYTQS
PSTIEKLAKN
NWKIYKLLAH
DKTIRVKFQG
EDIARVCHAH
IQVGRNIIHG
GVNFYNILTK
IGGCRKQLAQ
ALRNRSNTPI
PVRNRKVVDY
QIGAFVLMKM
EVFTGHMGKL
ISKKRKFVAD
KLINRNTTIP
LELLDKYLIA
EDILRKTPVK
CEAARSRILS
QRILRHVQQH
KKAYRKLALQ
NGISDVVKVT
PAEGRAALAQ
KTKIRRSPSR
DTKGRFAVHR
EYIKRALANS
KEKTRLRAPP
TRIIYGGSVT
GGMTRMPKVQ
KAAPRKRVPD
DIMRRAGIKV
QTKQRKLLEP
MNSKLNLQNK
KYEPRFHVMD
WDDMEKIWHH
EPKVYLLYRP
LVVARVHIPN
GLALRKMAAM
LSQQWKFSLN
FEGQRIADNH
PELQRIKKTQ
QTKLRLSNRP
ILCGRRYFDG
NCLLLKVNQI
KRTGRKVAQV
GGVPYLLPLV
CTIKRLKAAD
AESARIARGK
AATRLKGIVP
KAAKRRKIVT
DKTPYTIMFG
PFLFDTKPLI
IERARLHIGK
KPLKFLRPHY
GFATRQVGNV
AGAVEKGVPL
YVTSVILHIK
NMKLFTIRGT
EAIARGLIQA
DIVNWLKKRT
VVKRRVNALK
KTRGRKKAAI
GADARALMLQ
KAMAMKKDPV
ASGSFKLNKK
AELKRKLGIS
KMSAYAFFVQ
WEGAFQHVGK
ISKMRALLAG
DHHFRKPAND
QVTGRKADVI
IAALRASFNN
KIWRRSYDVP
LYKSRGVLHQ
KVVKRRVNAL
LRDNYRFAHT
SIRGFCLPPH
QSKILKVIRK
EQKIRAGSRE
AVFARCLSSL
WFKGWKVTRK
DVRLRALHYG
TLISRALDVT
CQIARAHGLK
EKRVRAQAKK
EDIKRHLLVH
VIHVRKLPSD
QQLKEFDGKS
TGMAFRVPTP
EGIRRVGRRP
IAQARRTVQQ
AAFGRIAFSC
DRACRLAKAA
KSMMRKATAD
RLVGLKFLQA
IVGVNKMDST
AKVLRYVDSS
SLVLRFVKGQ
LLSGRKIHSQ
TVNGRKLTDI
STMGYMAAKK
RDYRRVHKPP
PRVTYHSPSY
GVAVLKVGGT
MNVARLNFSH
DLYSRYKKLQ
KYEDICPSTH
IARKRAKIPG
PPGRRMGHAG
TVKTESTVKT
EELVEYKSCA
VFRRHGRAYI
DPAKFKSVKT
KGVPLYRHIA
EVKNRLLSKY
EGRVYKCLFN
GSQFFICTAK
QRGARVYLAC
TVTALRRTVP
HFNPRFNAHG
EPAVWSQLAK
ERAGRVKCLG
KNVPFKIVRA
VHVLRKSWPE
FDGKRFQNVA
ESFSRAKNWV
PEGIRAVLLG
KVVARSGNIV
EEVKRLKTQP
FLASYLLKNK
EDKARFRGIF
DIQRRHLRVG
TDGKRKISTV
QLAREKKLYA
QIHSRKMNVS
IPKIYVHRLI
SRMKETQKSI
SSLLRTSIMS
MDACRKAVYY
KKVGRKGVIT
EAMERFGSRN
DGFNYKQMMV
LSLLEKFLIP
LHKSRVTVKH
ASKKRAKTID
SLYSRQLYVL
IFISRAYDAT
TELGRAAKLA
NNLCLHFNPR
GRLDRKIHID
DFEQEMATAA
QDGGRKLTPQ
PAILRRNIHS
NVARLNFSHG
EVALYCAKYL
IKLARVTKVL
LDVLDKHLIP
PFNLFIGNLN
RQIRFRFDGQ
IERARLTKTL
FKVVEKKTKP
AQTVRSTMNF
LIAVFQKYSG
NQLKWKALYT
AGFQRKAVVV
MKVMFKVPGF
IDFARQKLDP
YFNTYKLLPP
RRASWRIISS
SDTLRCLALA
KPAARKALDR
DPRTRSLLSD
RIKTFKQQHG
VSVKRFQKTL
NGKPYVLPSV
CANAFKLHRL
DTGLYYHRYL
FSNQYKATIG
KITTRTLKAR
EGSVRARIVT
RKADFKAGKA
LSAAFSRQLN
DKASYRVYCM
QAWCYSKNNI
LTALYVANLI
LSYIRFSQIC
YVLIRVHLAE
EEGARYGPSL
KLVINGKPIT
HVYLEGTLLK
DLLNFKLVIC
RLIGRRFDDA
TARAWTRLYA
EVARRHPYFY
LLAARKVANY
KAYARIGNSY
CSALRKNGFV
YAVLYQPLFD
SCLVYRADTQ
GRGGASIYGK
PPRGRTNPLK
CIRLRNLVHS
PISTMIKGLY
EWKPRQIDNP
TNKLRAKLGL
LILSRAKTRY
IPGFMCQGGD
DCLLWAIGRD
TNRARGNWEQ
SKAKFAGRSF
HGWAFTLKQF
KALYRKAQGW
GFISRMRYSP
EQMRRKAMKQ
GLGTWKSPPN
DIARRSKTFN
QKGPRSDSSK
LKDKYKNIGA
AASARSRPLP
DLTMRHQILP
GFCNFMHLKP
KSKIRALLRL
VIFNYKGKNV
LAAVYKALSD
ELQLRARQLL
TQTMRVKLAS
GALIRVISKL
ALRWYNHIKS
ALRKMAAMAK
RDYRRLHKPP
PVTLRLVVPA
PTNAEVLKVL
EAVLRLKGSG
KGGQRIKQIR
DNVDRAKRSG
RKQKFLRLMG
HEVARRHPYF
RSQVRCYVHI
EAFARGTKSL
PCRSERLAKY
YYCQRAYCHI
AKGLFRAAVP
QGFRRRFPEE
KAMKVLKQKK
KANIRNMSVI
LTFHRFAGDK
MASKRALVIL
RHTPLSKLMK
YGAKRYSYLK
AQNCYKVTNG
EEAVYRNIQA
PEFLRKFPAG
RDTYRRSAVP
DDGCRIHVID
KLIPRNTVVP
FPTIYFSPAN
VTAVRGKGLL
KMLARLLKSS
CHALRWYNHI
HFIFRHKNPK
ISTNYYASQK
ESYAYSLKNQ
REKKRFSLPA
TERGYSFTTT
EPMGRGTKVI
GKWDRKKFMG
VWANAMDMSE
MCLARQIPQA
NEMARLKAAL
RSIIRNVKGP
AVKKRIMGNK
GVLNRKRGHV
IVSHLKKQAG
KFAGRSFRNP
LKVMRTIDDR
EILQRSKKGK
DAIARQGQSK
KVFYYKMKGD
FSGSRLKLYL
NWFRLYKVPD
KAQAYQTGKD
KKPHRYRPGT
GRCNRAGKPV
MATLYSRTQT
TTMVRTAKAI
MLFIYSHFKQ
EMNGRIVATK
DSKTRKLDIQ
HRTTRRMVVL
SHLGPYLAAD
KYKTLRQIRQ
WCAHRILQHV
ELCTRHQVLF
KALFRKGKVL
VTVTRLAVSQ
HVTIRCLTDG
EIIKRALKIP
QVKIWRRSYD
WFRLYKVPDG
GGSTRIPKIQ
AKQSRDCFGC
SYIRFSQICA
NFKLFVIRGS
NKASRKRQHE
RLVTRAAICS
GTGGKSIYGE
PKRVRINTGK
SYTWRKLDPG
DSQGRKVVVC
LQVKEKGADF
MAFPRVKPAP
GINVRKGGIS
SKSTWVILHH
CHLAWINTPK
GKLWRDGRGA
EVKKRKKAVL
DDTSRSIIRN
YDVARGVQKI
MRSVLISLKQ
LADARRALDD
GELVRSLKAG
GYGIKKLQIQ
LYVARLHQLD
EAVSRVLNKL
PSICRHNPVF
LQGQRHGMFL
DFDNRMVNHF
WSGPYILRNQ
IDLIRKLAYV
TSKSRVTQSN
ASVLRVKADF
ADKARKKLLA
ANTARKNFGG
RENPRAMAKL
DLRSRHTAFI
TANMERIMKA
VETFRKKYNL
SKTSRALVAD
LPKQRKNPFN
LNRVRWTHSG
EDQARLLRPQ
KAQPRKLAPV
TFLFFKNSQK
TSNLYKIQFH
GLLLRHNLSG
KESRRKTPVT
LVNKRLGLYR
PSPQPIEDRP
MIVRRAIKND
VGRPRHQGVM
GEPMGRGTKV
VAFDEKKNVF
DLKYQAQDNF
AVMRRDQPLK
ELSKRSPPIP
AYLARHVGLR
ITGSYKITYH
KAVKMTLKNR
KGVCRAQTMA
ERVARLCDFN
SILRRAKGMF
NGSQFFICTA
EGKPRKVVGC
PPVTLRLVVP
LNSPEKACSL
AVCVLKGDGP
SPTNLAKVKG
QQQTRLMKIN
RVAVEAKNPA
HEKLRGWLKS
NPSRLHLPRP
ALDKRQAHLC
PGIPYKQLTV
EERARGITIN
EKTAWTFSRK
CCLTYCFNKP
QVVGRAGTGV
EVDLYTAKGL
DLYNWKNNNP
QMGSFRINPD
RSVLMSLKQT
HSSRFKLWYT
KYNVRSMPIR
SVNARCQKIC
SNVVFKLLGP
PGKLYTLVLT
DAVKRVKALK
STNYYASQKK
SVIIRRTGCT
GEIARCKQLI
GITIFRPLHL
MMKTWTLQKG
ANMERIMKAQ
PELTRKGSFN
VPTFLFFKNS
WKVTRKDGSA
VPLYRHIADL
RLIGRTWNDP
VVGTRYKCSV
LKEFDGKSLV
DEKQRDKVSS
LWKFETTKYY
APSTMKIKII
DIIFFKFNTP
KKYEDICPST
WRDGRGAAQN
KPVLMMNKMD
IRLVQAFQFT
APWQRQVILK
WTHYYSVKKT
FSNKGCGTLF
EPSPYKFTFN
NRTCRAMQHR
ANGFRKAQCP
DKTDYMVGSY
CRCWRSKTFP
ESQPWVLPVV
TRMKENQKHI
GNLKRYLKSE
VHLSRAQPAP
VKIWRRSYDV
HVALRNRSNT
KRALSSQHQA
DWFRRYKVPD
TFKGRGITGI
VFKQRAQIHM
VAQLRKSADT
STMGYMMAKK
SSIIRKVIST
KTTVFSCNLG
FEWCRKAQVI
DAAARHRLLA
LTTTRKTPQG
DICLKRATVQ
DGIARVHGLR
FAFKRLSHFR
ELVQRLVTIK
VGTNRARGNW
LTKTYKMKSE
VQRARQIAAK
EAVFRKLVTD
EGIFRRSANT
EWAKRAALPS
EICQRACKLA
GGGTRSKVLL
KQAVYKQTMK
DLARRAIYQA
AKSNYKMMFV
ACFARMVGNS
ESVLYSNRAA
DIIQRMHLRQ
DPSSFTGRAP
ASLFRWRHQA
AHSPYILKGP
QELARIAGKV
NCSLRVKRPL
KEKRFSLFGK
IKRALKIPAM
GLRAWIKKKG
LKVIRKNLVK
EYDESGPSIV
IYSHFKQATV
PFSLYRCHTI
TPMVRRAAAS
IPILRAALKL
KLCTFILKNP
AFSLYQAMAK
KTDSRDKPLK
LENFRHLLQN
HVTVKKLFVG
LDKARLKSKD
AVIAELKKQS
RSVARAKSRV
LDGVRQKILQ
VKLKLLLGTL
AAATRLKGIV
LVQAFQFTDK
DKTRFMGKGV
KGKKRKALLA
DLDVDIEQRQ
PYTTFVKMLP
FYQDRMKDIV
DDMKRTINKA
QTNVYIKHPV
PVPSRARVYT
ICQNYKSLYG
FSLYRCHTIM
VSSFYHAFSG
KGLFRAAVPS
TGLAWSKTGP
LELLEGKVLP
FLNPRLYQQH
TLKIFRKGRP
DAVSKKTFPT
QFVPFRQFQN
KSCFRCAKCG
EAKARHGFCG
RAKKRLRQSG
GTVMRSLGQN
QNLARHLMES
VKDVRRGNVA
PASTGAAKAV
VPVPRHSVGV
RQKYRHVDNI
LSGKRMQSLS
ETFARAKTWV
PRVTRAKYFI
AETLYKAMKG
LLSVHVTGKK
PNCARCGKIV
EFLRRNKGPV
FERSRIKALA
VPTWLKLTSD
GVPLYRHIAD
DKNIFSFYLN
VRRSRMHNIP
QMIGYNLATK
DLKRFLYKKL
FPTIYFAPSG
PEDLEKLLPH
SKTVYSILRH
LEKQRLYFKT
NNKLRRGDII
NPNSLKFIPG
RAKSRVVGNP
EAKQRLSKVV
ELAYEQVARA
TYSNRALCHL
PEKNRINKAV
GPRTRAANAI
VALIRGKQLI
VISGRKLAQQ
KANLRKSPVA
SQKDRKNPLP
GLLRRNKVGR

## Sheet: ZK_petides (S3)
sequence
GIDILVGTPG
GNSLRGIVKH
ANLGRIGVIT
EVSTYIKKIG
GYIYWRLLST
KLAPWQRQVI
SDGIRKFAAD
KIGPRTLVWS
DRFLRKITIG
LGVGLALRKM
QPILLRLSDS
EILKRKAADA
LTIPRAAINK
NLLLRNKKVT
LKEFEGKTLV
EQRLRKLHAV
VVVGRSKIVG
LTACFARMVG
GAEVYHNLKN
SQAVEHINKT
RNKPFKFTLG
SDTLRCLALA
YEGTYKWVNP
SLFFRSLKDR
GPISYVVVMP
IYVLLRRQAQ
AAFSRQLNVN
PASTWVFPTL
LYVPRKCSAS
IGNYRTQLYD
EHVTRRTLSI
IEKSRGKLQL
FIGCRKVTGT
LHRNRAACHL
NLCLHFNPRF
GLQSRHVALA
LEAVRMQHLI
KVLTRDKRLV
SPAQFLYRID
HALRWYNHIK
KATVLMRQPG
NYRRRSRPLN
GIMPRHRFMS
APRMFKALIG
INIVRKRLNR
LQGQRHGVFL
GDFTRHNGTG
EGSGRYIPRK
TEWLDGKHVV
VFASFIRKAA
VKMCRQDPSV
STITRKLKDG
FDQADLTIKL
RIIPRHLQLA
CGTHYKLVPH
RLIGRRYDDP
GLSCRFYQHK
EVCVYHSGVP
KRTDRSILCC
HVYLEGTLLK
VEHINKTIAP
RAAAYSKLGN
EFYGRKLILA
EWLDGKHVVF
NDKTRFMGKG
EQAARIAIQH
PQVLFSHREP
LDGLWHFRAD
PNKPRGKMSS
RLAKYNQILR
INVPRSRFLP
SSVLYSRVAV
EDLRRGLVMV
NWKIYKLLAH
DKTIRVKFQG
IQVGRNIIHG
GVNFYNILTK
IGGCRKQLAQ
WFATRNKPKA
NNINRRLTPQ
PVRNRKVVDY
QIGAFVLMKM
TNAQRQQIKA
KLINRNTTIP
LELLDKYLIA
VLATRTRFPG
EDILRKTPVK
TWEGGIRVPG
CEAARSRILS
NYRPRINKLN
QRILRHVQQH
KSQRRGGHQN
ADGDFKIKCV
KKAYRKLALQ
NGISDVVKVT
PAEGRAALAQ
KTKIRRSPSR
YAEKRIKVEK
NEAQRVKLSS
DTKGRFAVHR
EYIKRALANS
KEKTRLRAPP
GGMTRMPKVQ
KAAPRKRVPD
DIMRRAGIKV
DLIQRCLSSA
PGQNFHMFTK
QTKQRKLLEP
MNSKLNLQNK
KYEPRFHVMD
EWAESFKSDP
GPQLFHMDPS
EPKVYLLYRP
LVVARVHIPN
GLALRKMAAM
VTKEPKKKPR
LGGVFTKLIN
FEGQRIADNH
PELQRIKKTQ
DDCRYVMIFK
QTKLRLSNRP
ILCGRRYFDG
NCLLLKVNQI
AESARIARGK
DGGQRLAHAV
AATRLKGIVP
PFLFDTKPLI
VQEGYKFYPP
HETTFNSIMK
GFATRQVGNV
AGAVEKGVPL
TSAMWACQHC
YVTSVILHIK
NMKLFTIRGT
DIVNWLKKRT
VVKRRVNALK
SETPKKKKKR
GADARALMLQ
KAMAMKKDPV
ASGSFKLNKK
QGYIYFHKAP
AELKRKLGIS
KMSAYAFFVQ
AAIVDMVPGK
EVRAWTIRKG
WEGAFQHVGK
ISKMRALLAG
DHHFRKPAND
KEGFEKISKG
QVTGRKADVI
IAALRASFNN
LSGRYYALKS
KIWRRSYDVP
KVVKRRVNAL
LRDNYRFAHT
SIRGFCLPPH
QSKILKVIRK
EQKIRAGSRE
NARDESKKTA
DVRLRALHYG
NVIKEKYGKD
CQIARAHGLK
EKRVRAQAKK
QQLKEFDGKS
TGMAFRVPTP
IAQARRTVQQ
DRACRLAKAA
KSMMRKATAD
PPKGRVMLHW
QASALKAWGG
IVGVNKMDST
SLVLRFVKGQ
STMGYMAAKK
RDYRRVHKPP
PRVTYHSPSY
MMIGRCNRAG
EAGFRRLTPT
LQAIRKKMDL
DEGVRSASKR
MNVARLNFSH
DLYSRYKKLQ
KYEDICPSTH
RQMQEKKNIG
IARKRAKIPG
PPGRRMGHAG
ELQFYRNNIF
VFRRHGRAYI
WLFQRKGSMT
TMGYMMAKKH
EVKNRLLSKY
EGRVYKCLFN
GSQFFICTAK
QRGARVYLAC
TVTALRRTVP
HFNPRFNAHG
GINVRKGGIS
EPAVWSQLAK
ERAGRVKCLG
KNVPFKIVRA
VHVLRKSWPE
FDGKRFQNVA
ESFSRAKNWV
PEGIRAVLLG
EEVKRLKTQP
LCSHRAAPHL
FLASYLLKNK
EDKARFRGIF
TDGKRKISTV
QLAREKKLYA
QIHSRKMNVS
SSLLRTSIMS
MDACRKAVYY
KKVGRKGVIT
DGFNYKQMMV
DQSARARLSN
FSYGRALQAS
LHKSRVTVKH
NERCRVHFKP
ASKKRAKTID
GVLNRKRGHV
SLYSRQLYVL
NNLCLHFNPR
GRLDRKIHID
FVILRKNPNY
LGVSLAVCKA
PAILRRNIHS
NVARLNFSHG
EVALYCAKYL
IKLARVTKVL
LDVLDKHLIP
YGGTYMLNKP
PFNLFIGNLN
RQIRFRFDGQ
IERARLTKTL
AQTVRSTMNF
NQLKWKALYT
AGFQRKAVVV
HCSARGVCHI
MKVMFKVPGF
IDFARQKLDP
PVVSFRLVYD
YFNTYKLLPP
KPAARKALDR
DPRTRSLLSD
VSVKRFQKTL
NGKPYVLPSV
LEVTSLILKL
CANAFKLHRL
KITTRTLKAR
EGSVRARIVT
PEACLLAGSV
SRMKRAAAKH
LSAAFSRQLN
LTALYVANLI
LSYIRFSQIC
YVLIRVHLAE
RLIGRRFDDA
TARAWTRLYA
EVARRHPYFY
LLAARKVANY
KAYARIGNSY
CSALRKNGFV
IYNFFSPLNP
SCLVYRADTQ
GRGGASIYGK
GALVQHQQWD
CIRLRNLVHS
EWKPRQIDNP
TGLARTGRWL
TNKLRAKLGL
LILSRAKTRY
DCLLWAIGRD
SKAKFAGRSF
LNWFRLYKVP
HGWAFTLKQF
KALYRKAQGW
GFISRMRYSP
QKGPRSDSSK
DIARRSKTFN
AASARSRPLP
DLTMRHQILP
DTYRRSAVPP
KSKIRALLRL
RPIAFVRKIP
LAAVYKALSD
EERMRIQKAG
AAKCRKLGAQ
RTGTYRQLFH
GALIRVISKL
ALRWYNHIKS
ALRKMAAMAK
PSLSRLMKSA
PVTLRLVVPA
PTNAEVLKVL
EAVLRLKGSG
GQSTYSRQIK
KGGQRIKQIR
DNVDRAKRSG
HEVARRHPYF
GASVARQMRE
RSQVRCYVHI
EAFARGTKSL
PCRSERLAKY
RPAPYSRPKQ
AKGLFRAAVP
GVCWCQCCPQ
KAMKVLKQKK
ITQTFNHHNQ
KANIRNMSVI
MTLQRASAAA
MASKRALVIL
AQNCYKVTNG
EEAVYRNIQA
IGPRFSNLVL
PEFLRKFPAG
RDTYRRSAVP
DDGCRIHVID
FPTIYFSPAN
CHALRWYNHI
ISTNYYASQK
AIGIRCKDGV
ESYAYSLKNQ
SGRYRRHCGL
TERGYSFTTT
EPMGRGTKVI
GKWDRKKFMG
VWANAMDMSE
MCLARQIPQA
RSIIRNVKGP
AVKKRIMGNK
IVSHLKKQAG
KFAGRSFRNP
LKVMRTIDDR
KIFRKGRPFD
EILQRSKKGK
DAIARQGQSK
LDKIRGMQKL
ARTCKKPLSL
KVFYYKMKGD
FSGSRLKLYL
NWFRLYKVPD
KAQAYQTGKD
GRCNRAGKPV
TTMVRTAKAI
MLFIYSHFKQ
EMNGRIVATK
VASNLNLKPG
FENWYKTHQK
ELCTRHQVLF
VTVTRLAVSQ
EIIKRALKIP
QVKIWRRSYD
AKQSRDCFGC
IFRPLHLANK
SYIRFSQICA
NFKLFVIRGS
NKASRKRQHE
RLVTRAAICS
ALAQRFKVDS
CQRAYCHILL
DSNNLCLHFN
DRVGGRGRFQ
SKSTWVILHH
CHLAWINTPK
NYTLWRVGDY
GKLWRDGRGA
EVKKRKKAVL
YDVARGVQKI
MRSVLISLKQ
PKITFKTKIY
KLWEQSGHWE
LADARRALDD
GELVRSLKAG
GYGIKKLQIQ
LYVARLHQLD
EAVSRVLNKL
LQGQRHGMFL
TPDEEARLKK
DFDNRMVNHF
WSGPYILRNQ
ADKARKKLLA
ANTARKNFGG
DLRSRHTAFI
TANMERIMKA
VETFRKKYNL
DFAKWRCVLK
SKTSRALVAD
DPILYRPVAV
LPKQRKNPFN
SKLHRVKIQT
LNRVRWTHSG
EDQARLLRPQ
ARIARGKITS
EKYGRVGDVY
TSNLYKIQFH
KESRRKTPVT
PSPQPIEDRP
TWVQLKRQPA
MIVRRAIKND
SGAYFAWKAT
VGRPRHQGVM
VVEQEKIDKL
VAFDEKKNVF
IVTSYNRNFT
PVVLRLKCGS
ELSKRSPPIP
AYLARHVGLR
ITGSYKITYH
KAVKMTLKNR
VLKRLRLQKR
KGVCRAQTMA
ERVARLCDFN
SILRRAKGMF
NGSQFFICTA
ARDKFAKALT
EGKPRKVVGC
PPVTLRLVVP
LNSPEKACSL
AVCVLKGDGP
SPTNLAKVKG
EPRIRAKYGG
HEKLRGWLKS
NPSRLHLPRP
AELLYKKNPK
PGIPYKQLTV
NELSRKLMQL
EKTAWTFSRK
CCLTYCFNKP
DHSYVPSRAE
EVDLYTAKGL
QMGSFRINPD
KKCSERWKTM
RSVLMSLKQT
SVNARCQKIC
SNVVFKLLGP
DIKLFGKWST
AAQEEYIKRA
TISHRFRALH
WLDGKHVVFG
AEGLRMATNA
PGKLYTLVLT
LLLALVAAGV
SVIIRRTGCT
GARLLASKSL
GEIARCKQLI
EDGMNREGKP
GITIFRPLHL
MMKTWTLQKG
ANMERIMKAQ
PELTRKGSFN
SQFTFKYHHV
FQSCYVAVAR
DETLKKALTG
WKVTRKDGSA
RKNGFVVLKG
VPLYRHIADL
RLIGRTWNDP
DEKQRDKVSS
LWKFETTKYY
APSTMKIKII
IVFNRTVTLK
DIIFFKFNTP
KKYEDICPST
WRDGRGAAQN
GLHIWRVEKL
KPVLMMNKMD
IRLVQAFQFT
APWQRQVILK
WTHYYSVKKT
FSNKGCGTLF
FLLLAKSAKG
EPSPYKFTFN
ANGFRKAQCP
LKQLYKIVPI
DKTDYMVGSY
ESQPWVLPVV
TRMKENQKHI
CLEVEGKMVS
GNLKRYLKSE
VHLSRAQPAP
TNKTRADVKG
DECRRKLLQL
DIAAYRAKGK
KRALSSQHQA
DWFRRYKVPD
MEKIWHHTFY
TFKGRGITGI
VAQLRKSADT
STMGYMMAKK
IARVHGLRNV
KTTVFSCNLG
EGCTRGKHVW
FEWCRKAQVI
DLQKRLAVYK
LTTTRKTPQG
DGIARVHGLR
MTTVHAITAT
ELVQRLVTIK
VGTNRARGNW
LTKTYKMKSE
EAVFRKLVTD
GFVVLKGRPC
EGIFRRSANT
PAQIRFSNIS
EICQRACKLA
GGGTRSKVLL
KQAVYKQTMK
AKSNYKMMFV
ACFARMVGNS
RRCRFRADNL
ESVLYSNRAA
DIIQRMHLRQ
PPRERRFEKP
DPSSFTGRAP
CSADHIARPI
GGGKRTARPA
AFSTWLKLNK
AHSPYILKGP
TEQVRKSTLN
QELARIAGKV
NCSLRVKRPL
TERGRAFVNT
KEKRFSLFGK
GLRAWIKKKG
LKVIRKNLVK
IYSHFKQATV
PFSLYRCHTI
TPMVRRAAAS
IPILRAALKL
KLCTFILKNP
AFSLYQAMAK
LENFRHLLQN
HVTVKKLFVG
LDKARLKSKD
KELSDIAHRI
AVIAELKKQS
LDGVRQKILQ
GPEIRTGLIK
AAATRLKGIV
LVQAFQFTDK
DKTRFMGKGV
KGKKRKALLA
PYTTFVKMLP
EEMLFIYSHF
DDMKRTINKA
QTNVYIKHPV
PVPSRARVYT
ICQNYKSLYG
VSSFYHAFSG
EEMKRKKNDI
NPYVRKALHI
TLKIFRKGRP
DAVSKKTFPT
GASVRSKQDK
QFVPFRQFQN
NEVTDFAKTC
GTVMRSLGQN
VKDVRRGNVA
PASTGAAKAV
VPVPRHSVGV
ETFARAKTWV
PRVTRAKYFI
AETLYKAMKG
LLSVHVTGKK
FLRLRKSSVC
EFLRRNKGPV
FERSRIKALA
VPTWLKLTSD
GVPLYRHIAD
DKNIFSFYLN
TALQEVLKTA
VLCQRAKVAM
QMIGYNLATK
DLKRFLYKKL
SPGQYYFKPM
FPTIYFAPSG
NPNSLKFIPG
RAKSRVVGNP
EAKQRLSKVV
TYSNRALCHL
GPRTRAANAI
YDLARRAIYQ
VALIRGKQLI
VISGRKLAQQ
KANLRKSPVA
SQKDRKNPLP

## Sheet: UV_peptides (S4)
sequence
ANLGRIGVIT
EVSTYIKKIG
FICVELIITN
SQNLRRLQAQ
GNYKRTVKRI
KDPSPKTRAC
GLALSSLNKH
RNKPFKFTLG
LANRDPGRVA
SRVTYKNVPN
KVVFEQTKVI
GWGVMVSHRS
IGNYRTQLYD
LKIFRKGRPF
LETLLILCGH
LEAVRMQHLI
KVLTRDKRLV
SPAQFLYRID
HALRWYNHIK
ALLHRIVRQV
NYRRRSRPLN
AHIIDILAKA
GLPGERGRVG
APRMFKALIG
VGPMQASQAI
LQGQRHGVFL
TEWLDGKHVV
VFASFIRKAA
LFDDAIILSQ
HQQEPTKDPV
STITRKLKDG
LRAGLTLALG
RLIGRRYDDP
STALYWACHG
EIGRRLKSVG
EQPSQLQVVP
EQAARIAIQH
TKELDALLGD
NNYARGHYTI
NSAMGISQML
LQTRGKHLQA
RQNSRLGLPL
KVKNIHGYMK
INVPRSRFLP
LYSNRAACYT
TQLVLSHNKL
SHTILLVQPT
IGGCRKQLAQ
RPIIRSTTKV
PVRNRKVVDY
FDPELLFRAQ
KTVQRLLLKA
KLINRNTTIP
HHVLPIQARL
GPKGPRGIQG
EDILRKTPVK
GLKLRGKDIG
EQGRMKFTRP
RQSTITISGD
LIRDHINLPG
IGQISDIRVQ
KKAYRKLALQ
LQQGPLLLVA
KTKIRRSPSR
YAEKRIKVEK
EYIKRALANS
GGMTRMPKVQ
KAAPRKRVPD
DIMRRAGIKV
PGQNFHMFTK
ETFLRKMHHV
KYEPRFHVMD
RNMSDRCSTA
GLALRKMAAM
ASFHDGLLLY
PTGILTTPSR
LARQQVNERL
DCARRILAKE
NGIDGLIPHQ
IRFDQSNILC
SGSRGRGAGS
MKHLSIADLV
FNILDKIVQK
ALKQPLSAHA
QKKRRLKGQI
QGYIYFHKAP
DHHFRKPAND
KEGFEKISKG
RTGVSVVMGI
ASKVQTAVTM
EQKIRAGSRE
TVVELGRHGS
SARNYIQSLA
RYELQGLPLL
DLENILRIAG
WFKGWKVTRK
QTPHAKGPAL
EKRVRAQAKK
NIKQRLIKKV
TGMAFRVPTP
PIDLSKQRIF
LQAPPTRIGL
KSMMRKATAD
SLVLRFVKGQ
LLSGRKIHSQ
RDYRRVHKPP
ERTPNHDGGK
TSSQVKMSPS
PNKPRGKMSS
PLKVPRGTGL
NLEWNRITAR
TVRVPPDFKS
LQAIRKKMDL
KELGSSVNLG
QHDLQVAKQL
DLYSRYKKLQ
ATVKEPIPIR
TMGYMMAKKH
ATIREVLRIR
KGVPLYRHIA
GSQFFICTAK
KENARKKIWL
HFNPRFNAHG
NRQGTFRLKY
WSLKIRKEMR
GINVRKGGIS
PRYSKSLMDT
ERAGRVKCLG
FDGKRFQNVA
IQRGRLRDDI
ESFSRAKNWV
EEVKRLKTQP
DIQRRHLRVG
SKISRKSVQP
LLTSRSNAQR
RPGSVTSILW
EGFRRARHVV
YMLLPDGSCS
MKGKGKMRTY
DGFNYKQMMV
LHKSRVTVKH
AGFPGPAGPK
AGATEIAVFG
ASKKRAKTID
EVLKRLRLQK
SLGLPVLGAP
TELGRAAKLA
RSLTSLLRAL
LSSCSQPQTT
PAILRRNIHS
LIAVFQKYSG
AGFQRKAVVV
MKVMFKVPGF
IDFARQKLDP
KPAARKALDR
VSVKRFQKTL
NGKPYVLPSV
TCVARNKLGM
IVTTILKQFT
PDPRELQKSI
DTGLYYHRYL
EGSVRARIVT
DGHEFKFPNR
GEEFAKVVVQ
AMENSPKACQ
KLVINGKPIT
EVARRHPYFY
LEECILQKDG
EQMQVQQSGL
AKQHQQRLAG
SCLVYRADTQ
GRGGASIYGK
GALVQHQQWD
LTADSLQVML
EWKPRQIDNP
SNDGEFKLLK
TNKLRAKLGL
LKVGPKLALA
ELRARLTAKK
SKAKFAGRSF
AMYKKLSKWP
DLTMRHQILP
LAAVYKALSD
EERMRIQKAG
RTGTYRQLFH
TQTMRVKLAS
GEDEDLLLTL
EAVLRLKGSG
FAGCGIQIGF
TLQEELRPFN
GQSTYSRQIK
VGAIRERLGP
LLVSALRPVV
HEVARRHPYF
CRSIKKKHSN
EAFARGTKSL
CFLRTNNPKN
DTRKQLAENL
QGGQRGVIIN
STGAAKAVGK
SITCEKMVRS
RKAEDKEAKS
DRRWAGVAKG
SEHDKYLIIK
LTFHRFAGDK
DGDKGKPRKV
IPEAELLLMV
SALAEKKYIP
FPTIYFSPAN
HFIFRHKNPK
ESYAYSLKNQ
KTQPHLLPIL
YKTLRQIRQG
GVLNRKRGHV
KFAGRSFRNP
EILQRSKKGK
SGQSVIKKLQ
KSIDRRVNII
KVFYYKMKGD
LDGSRLIKVH
NWFRLYKVPD
LFKMRAKLFR
MLFIYSHFKQ
LLLLMVLMFL
CRLVVPCHKG
AEAEEKYKST
KMKDRKGTDC
WCAHRILQHV
VTVTRLAVSQ
AHTGLDLSVP
DQLSRRLAAL
RDEDMLITGG
LDSLRLLQEQ
LRWHRLQDEL
GTGGKSIYGE
PVTLRLVVPA
VEGVNPMTSV
ENAVELVGGA
SKSTWVILHH
SRNEETRAKA
SLSLLAVVCL
EVKKRKKAVL
DDTSRSIIRN
PCWLEILLNN
PKITFKTKIY
LADARRALDD
GELVRSLKAG
GYGIKKLQIQ
FPNRRDKPKL
APSHFVLKPQ
YLVAEKVVVI
SITFFLGVLG
THAVLVALKR
ADKARKKLLA
DLRSRHTAFI
TANMERIMKA
VIFLGSFYLI
VETFRKKYNL
AVPCLKEKLL
KTVIPSKGSD
GRVAGGRNVP
TFLFFKNSQK
AKKDDAVRKA
KESRRKTPVT
PSPQPIEDRP
MPTFQFYKKG
VGRPRHQGVM
LHHFDQEVIL
VVEQEKIDKL
VLTFYRKEPF
SPKGRGTVLL
PVVLRLKCGS
EVYHNLKNVI
DGIMYRISVV
HGLPWAIISI
ITGSYKITYH
RSALRLNRRG
ERVARLCDFN
MRFARRSVSD
IIFASWTAGD
SILRRAKGMF
LPMIKKARGR
TQFRRLSDLR
LGGRLQAKMA
LVHTLLFARL
RQLEERQAEN
HEKLRGWLKS
NTLTSKFEFL
ENESEIQSQT
EKTAWTFSRK
LLGQPLATGV
YKLHFIFRHK
DDSSFLGLSL
VGMNFKTPRG
GSDWIPVGSS
RKLRAAWVAG
EAEVDHSVDV
RENQLKMLPK
PEDAALDKTH
KKMARTIGIS
PGKLYTLVLT
AAMFYTNRVL
LLLALVAAGV
SKDCKHLTQK
EDGMNREGKP
LGKGSFGKVL
HWAKAHNCTQ
VVIARMKDRI
WKVTRKDGSA
RKNGFVVLKG
VPLYRHIADL
PVEHPFILIG
FNSIMKCDVD
VTNISLANII
DIIFFKFNTP
VIHVRKLPSD
FAKWRCVLKI
SNAPRVKAKI
EPSPYKFTFN
ESQPWVLPVV
SAQEPAGAWS
CLEVEGKMVS
TPLSLKRPPP
GNLKRYLKSE
KRALSSQHQA
DWFRRYKVPD
TFKGRGITGI
VFKQRAQIHM
VAQLRKSADT
RSVILIFSVR
IARVHGLRNV
EGCTRGKHVW
DLQKRLAVYK
LTTTRKTPQG
QKAERQAQTA
DGIARVHGLR
KSETLKAVTE
FAFKRLSHFR
PYTTFVKMLP
LQGKLKSSKK
GFVVLKGRPC
EICQRACKLA
AKSNYKMMFV
RVGKSGAEGN
EPMGRGTKVI
PPRERRFEKP
SIAVCANLLM
LLASILLKIF
QAIGWCNNIA
GIPGPIGPPG
TEQVRKSTLN
FPTTVPRLSK
LPAVFKAPIR
KDKIEKAVVS
PPAKILIVGG
KGKIGIFPKA
QQQIIKVTQK
DDFVRSSKQH
TVCSSGLVFV
PSEVEKAKEG
EYDESGPSIV
SIRELQRKIH
EGKPRKVVGC
IPILRAALKL
AFSLYQAMAK
LENFRHLLQN
QDGSESSLLN
LSRWRDNVAR
LKNEDKKSQE
HVTVKKLFVG
LDKARLKSKD
VDSLLSKVTV
AVIAELKKQS
LEKGASPHAT
AAATRLKGIV
RFMSITRSSV
EEMKRKKNDI
DAVSKKTFPT
DPSSFTGRAP
KSCFRCAKCG
GTVMRSLGQN
VKDVRRGNVA
VGESGGARET
DGDHDLKRCQ
FLSMGINKGL
ETFARAKTWV
PRVTRAKYFI
AETLYKAMKG
QGVSMLYSVF
SSNAMPLKVT
AAAAPLQDAE
VPTWLKLTSD
TALQEVLKTA
PLVVYLKENA
SSKEKAAVFR
FPTIYFAPSG
QALSPQVEPL
VKEIQGLMSA
AAIAYGLDKK
ELAYEQVARA
EFIYYTAVRA
SSLEAVTTCE
TYSNRALCHL
VISGRKLAQQ
GLLRRNKVGR
GNSLRGIVKH
AAQGQGLEVV
ERKEEKKAAA
VGKLRIAKNQ
TELQGVIVGQ
DRFLRKITIG
LGVGLALRKM
FLQKYHTING
LKEFEGKTLV
EQRLRKLHAV
RALCYTASCQ
AQFLYRIDQP
VVVGRSKIVG
PPATVGNRVI
PVLFILAVTA
LLSDLRSEKL
LCLELAIFFL
YEGTYKWVNP
SLFFRSLKDR
REEKARTREL
LSVTNQTVTP
FSWLKKGGAR
DVPTEILQEV
DERCHNIMKV
RKSPRLVRAA
FIGCRKVTGT
QLGAGTLTAS
QKQPRAGPIK
SCELVKSKTK
GLQSRHVALA
KATVLMRQPG
MAFGVAATPP
KVWTIVSHDL
KLYQRAKHVY
RTEMQRQIRE
GIMPRHRFMS
GDFTRHNGTG
NMAQFSVLPP
VMGLITRMFK
RDHLFKVLVV
FDQADLTIKL
PAHWELLQRA
PSLALKPTPS
EISAMVLTKM
TSCLDLDFVT
WKPVSRKDPT
EVRQIASIVQ
AVSKKKVPEK
VSAPNLLHVK
HSLFFRSLKD
QTNLRIPQGT
PQVLFSHREP
SFVEDINMLL
LDGLWHFRAD
NSATRSLFSL
SSVLYSRVAV
ITLGALVTID
PDTRVAILSI
DKTIRVKFQG
LNGLRAVSPA
CEAARSRILS
LRMLLLLLLL
ADGDFKIKCV
FTFKQKSKLT
PERNLETVLS
VDRDAVSGMG
QRIMGINYEI
QTKQRKLLEP
VARTQPPTIV
RSPSDSMAEG
WDDMEKIWHH
EPKVYLLYRP
EQWPYRAVAQ
TVSDHKPVAA
WYLVGIVSWG
FEGQRIADNH
LTRLRLQKRG
KYYTRLGNDF
KAAKRRKIVT
ESYCSLQIKA
KSVVLMSHLG
GIFRRSANTQ
TSAMWACQHC
KVPAKVESSF
VVKRRVNALK
KITASARGYN
ERGVAVEKAL
PGKPLKCVIK
EVRAWTIRKG
ISKMRALLAG
STDGKVDVKI
LHYDRIQSVL
QVTGRKADVI
IAALRASFNN
KVVKRRVNAL
LRDNYRFAHT
SIRGFCLPPH
RGHVDIALAR
QGGSQRSIAP
DVRLRALHYG
PDSLEVLLTN
NVIKEKYGKD
RIHTRGRRKA
QQLKEFDGKS
REGFRLKKIL
RLESLLNYQT
STMGYMAAKK
ASGKAVVVAE
PRVTYHSPSY
QAIFARLLLQ
MNVARLNFSH
ELQEKLGPLG
QSRWERNVIT
KYEEEIKVLS
QKAGSLNLEI
GEAKPKRRKK
RYNITKTVNI
APDVDLTPVV
QKFLRLMGAG
KYEDGTISSN
QYGVGSVLRS
PEGIRAVLLG
VIKKEGKTTE
EDKARFRGIF
TDGKRKISTV
QGESITIRCI
REVAIILCIP
IPKIYVHRLI
NKSLSALGNV
ELAKTRLQLQ
EAMERFGSRN
NAEALNNLLN
YAVGGHDGSS
FASVNITTNQ
IQVGRNIIHG
QAVARIKKIY
TLLAHLVIVI
AGRAVLIAGQ
YGGMRGMKGL
AQHKRGKLTA
FDHVRKRHRV
AGAVEKGVPL
SQVDQLLTIS
RKAKNSVSSL
KEQESIIQQL
TSEEILLIAE
QDGGRKLTPQ
PFRKEKPLQP
NVARLNFSHG
IKLARVTKVL
PFNLFIGNLN
HATKRSRTKE
FNYKEKFPVN
QEPRCLIITQ
PVVSFRLVYD
GSIIRVLTAR
YFNTYKLLPP
HNEFRSLILV
SDTLRCLALA
LNLTERQVKI
LYQITIRSIS
SVHTDKPKYQ
VLIKHLIRSQ
MVFASFIRKA
KITTRTLKAR
VRNGYGFINR
SRMKRAAAKH
TIYNAQNQLQ
LSAAFSRQLN
AARGRVQPLR
SPVNKASPVR
ALTQRGLKTV
GTNTTTGSRT
YVLIRVHLAE
ETLRVIAKAS
MYDQRQKSMG
LHVADLSMVP
IKGSALRAEL
RLIGRRFDDA
TARAWTRLYA
LLAARKVANY
NDSFLVPFVI
FCGEYVQGTI
DLLTKLKAQI
NMCPRCNKRV
EAIDWLLGLA
CIRLRNLVHS
AMQELKKVNG
LASARTANPT
IPGFMCQGGD
DIQQAIRLQQ
AFKQQQTLHA
TNRARGNWEQ
HGWAFTLKQF
KALYRKAQGW
EQMRRKAMKQ
QKGPRSDSSK
DIARRSKTFN
AFLTFSRILT
AASARSRPLP
IKAEILVTII
IKATLQRTPR
IIKTSVSSSV
AAKCRKLGAQ
RGLPLKDALE
MLPTPSIFQT
GALIRVISKL
ALRWYNHIKS
GESQGKDPLQ
RDYRRLHKPP
KGGQRIKQIR
PVLCGSKWRL
CNLATIKALV
LTERASRPLS
KINFRDKRSA
KTYLRLRPDR
YYCQRAYCHI
YLAWYQQKQG
QGASPLASPG
SSKFRHTQGS
KDVRAILNRM
AQNCYKVTNG
EEAVYRNIQA
PEFLRKFPAG
RDTYRRSAVP
RTWSTPEVTG
VDMVFASFIR
KMLARLLKSS
CHALRWYNHI
APAAAAAPAK
STRKRLRDTL
DVEAIKNAIA
GKWDRKKFMG
RSIIRNVKGP
TTDNNVGPTP
IVSHLKKQAG
DWCAHRILQH
FSGSRLKLYL
ADVHEVRKVL
QEEMALILNN
MATLYSRTQT
ERLWSFSCDL
EMNGRIVATK
LHAIVRDAHG
PLQVELSLLR
KRLQEALQPI
VDWFRRYKVP
LLSVVPFIAV
IMPNPQLNLK
YFIQRHQLLK
DGEKGVVGQK
DRQNAIVAKM
GVLACRNTAQ
WFRLYKVPDG
GIDLSGLTLQ
TVKWFNVRNG
VPKMLVNIQT
IFRPLHLANK
SYIRFSQICA
NFKLFVIRGS
NKASRKRQHE
RLVTRAAICS
GRIKSLQARV
DIDPLILIHL
SYTWRKLDPG
PALRRFGRFD
QFVPYRRFQN
NYTLWRVGDY
DPSGLVSLSS
AEKFQQKASL
YDVARGVQKI
PTALARNLSS
KLWEQSGHWE
MDRQSQPMAF
EISPRSGLIR
IRTAYKSTIG
EAVSRVLNKL
GEERKAVEPA
SLVNNYTKQE
GDRQRKRHRS
LLIKFPWLFS
WSGPYILRNQ
ASVLRVKADF
GKLPELRTLC
VAIAAKRNFL
ELLWGIPLPP
GTGVDNVDLE
ATAYPGAVDR
RAINIALQLQ
LHPPLLPLVN
LNRVRWTHSG
EKAKRALSSQ
TSNLYKIQFH
NTGARYLHLA
MSGGPAPLAG
DKEKTGVRFL
LLAAGIRPRM
VAFDEKKNVF
IVTSYNRNFT
IQDRDKKQTN
RDVDELPSLQ
VLKRLRLQKR
IFDTNLKTIN
NGSQFFICTA
ILDIVNNLLL
LNSPEKACSL
LKSDAAKPLL
VFLCRVAAHP
EPMQSNGPII
EVRTLLQRSV
DAAPFKAEPS
TTDKCLLNNY
CCLTYCFNKP
CYLGLAFGIL
FLHDPLVEGS
MELVTINYSS
KKCSERWKTM
RCFVKENKLI
TLEEEMTKYK
RSVLMSLKQT
VLLRRQAQQA
KYNVRSMPIR
MLRCTRGQEY
KVQFSALEPG
EEDMQSLKQV
TLDVALALLT
STNYYASQKK
VPLWVRPGSL
VKLGKRPQPV
GITIFRPLHL
NNSRLQHKLA
LLLWCQRKTA
QKEQMKIIKQ
DETLKKALTG
LPLQDVYKIG
EDPEYKPLQG
DEKQRDKVSS
ERKNRASVHV
APWQRQVILK
FSNKGCGTLF
IYQQDLRKKI
PQAMTFQAPV
AFVGYVLPWG
ANGFRKAQCP
LKQLYKIVPI
SGIRDKYINL
PAGVRRKASG
HVALRNRSNT
KHDIGKGKVT
VIGNYRTQMW
MEKIWHHTFY
VADSERKQAA
STMGYMMAKK
VVKEAGIRQF
DNSRRMLSDR
KTTVFSCNLG
LSVKPAKEVA
EGLKRSMDKL
WPVFELKAIS
NGDSAYLYLL
RRRRRRRRPP
TLLEQNVNFR
ELVQRLVTIK
SMERAAARQQ
EAVFRKLVTD
NIFFSPVSIA
EGIFRRSANT
KSLQAALSGN
NLTNIRLPFL
ASHSYVLNKT
CSADHIARPI
ASLFRWRHQA
ARLGPRDLRQ
TRNTGQQGQA
AFSTWLKLNK
ASLNRRIQLV
LNALRYTTKH
FNPKEGIIEP
NCSLRVKRPL
PIDLTQLVNG
TEGRRSKTNK
KEKRFSLFGK
FSGFRVQKVL
LDKARAKNKD
NPILRDLVLS
LKVIRKNLVK
IYSHFKQATV
RTTEINFKIG
ECCFYADHTG
LTKTYKMKSE
VKLKLLLGTL
MENQQLKTCN
SGRYYALKSM
ELNARAQRLS
LVQAFQFTDK
ANSITLTWKP
FEQMRANVGK
TVALPHLFHA
FYQDRMKDIV
SLKAYRLTPK
KKAYRKLALK
AVQTAILGGA
TFRENGIAEP
ICTELKNLRS
RHARNLHKTA
TGLAWSKTGP
DASLLGYMQD
NPYVRKALHI
PMVCQRQDPL
ILNKSTNAFT
RPARFTRGEA
HLTTSITTLN
QKLNFKEKAQ
LKLARSHVGP
RKAVRGNDGR
PASTGAAKAV
VPVPRHSVGV
EFLRRNKGPV
FERSRIKALA
GVPLYRHIAD
AEKVRYLSER
PVKNTILNHI
GVTGVKISPQ
VGHRWMRGGK
VLSMGDGYTF
EAKQRLSKVV
RRCVYYRKPL
KANLRKSPVA
SQKDRKNPLP

## Sheet: RV_peptides (S5)
sequence
DNSTMGYMMA
GNSLRGIVKH
ANLGRIGVIT
EVSTYIKKIG
GYIYWRLLST
KLAPWQRQVI
DRFLRKITIG
LGVGLALRKM
EILKRKAADA
LTIPRAAINK
AADGDFKIKC
LKEFEGKTLV
HRFLEGKIKP
EQRLRKLHAV
AQFLYRIDQP
VVVGRSKIVG
GAEVYHNLKN
SQAVEHINKT
RNKPFKFTLG
NHTGYAHWKG
YEGTYKWVNP
LSSHNNHMAK
SLFFRSLKDR
MVSFRSKFKD
AAFSRQLNVN
VIASFKVLAG
PASTWVFPTL
KTAPFDSRFP
IGNYRTQLYD
IEKSRGKLQL
FIGCRKVTGT
LKIFRKGRPF
NLCLHFNPRF
GLQSRHVALA
LEAVRMQHLI
EKAARVKAVL
KVLTRDKRLV
AAALYKVSDA
SPAQFLYRID
RPKPLLFKGD
KATVLMRQPG
PGSPFKAHVA
NYRRRSRPLN
KRGILTLKYP
APRMFKALIG
LQGQRHGVFL
GDFTRHNGTG
EGSGRYIPRK
TEWLDGKHVV
VFASFIRKAA
DGKIFVWKGK
STITRKLKDG
TFPTFKFDDP
FDQADLTIKL
CGTHYKLVPH
RLIGRRYDDP
STALYWACHG
EVCVYHSGVP
ERDKRLAAKQ
HVYLEGTLLK
VEHINKTIAP
RAAAYSKLGN
EWLDGKHVVF
NDKTRFMGKG
EQAARIAIQH
PQVLFSHREP
NNYARGHYTI
LDGLWHFRAD
NSAMGISQML
RLAKYNQILR
INVPRSRFLP
SSVLYSRVAV
GAKRYSYLKP
NWKIYKLLAH
KSVVLMSHLG
DKTIRVKFQG
SHTILLVQPT
IQVGRNIIHG
GVNFYNILTK
IGGCRKQLAQ
GVVLFNFGKE
PVRNRKVVDY
KLINRNTTIP
ESATYSNRAL
VLATRTRFPG
EDILRKTPVK
CEAARSRILS
GVKQLIVGVN
NKNCWRIKKG
QRILRHVQQH
KKAYRKLALQ
NGISDVVKVT
KTKIRRSPSR
YAEKRIKVEK
NEAQRVKLSS
DTKGRFAVHR
EYIKRALANS
KEKTRLRAPP
LKKRRLSDKG
TRIIYGGSVT
CLELYKVVQG
GGMTRMPKVQ
PGILSMANAG
DEIFYTLSPV
DIMRRAGIKV
PGQNFHMFTK
ETFLRKMHHV
QTKQRKLLEP
MNSKLNLQNK
KYEPRFHVMD
DLTMRHQILP
GPQLFHMDPS
WDDMEKIWHH
EPKVYLLYRP
GLALRKMAAM
FEGQRIADNH
PELQRIKKTQ
QTKLRLSNRP
ILCGRRYFDG
NCLLLKVNQI
KYYTRLGNDF
GGVPYLLPLV
AESARIARGK
KAAKRRKIVT
DNSTMGYMAA
PFLFDTKPLI
VQEGYKFYPP
HETTFNSIMK
KPLKFLRPHY
GFATRQVGNV
LACIYSALIL
TSAMWACQHC
YDGGRTRSDI
MGLAMKLQNL
DIVNWLKKRT
KTRGRKKAAI
QGYIYFHKAP
AAIVDMVPGK
SGAFLSLKKV
WEGAFQHVGK
ISKMRALLAG
DHHFRKPAND
AQGADVSAIN
QVTGRKADVI
IAALRASFNN
LSGRYYALKS
GCRVFIGRLN
KVVKRRVNAL
LRDNYRFAHT
SIRGFCLPPH
MASLYVGDLH
TSKVYTIRPY
SVVLMSHLGR
DVRLRALHYG
NKGFFKVLGQ
NVIKEKYGKD
CQIARAHGLK
EKRVRAQAKK
QQLKEFDGKS
TGMAFRVPTP
EGIRRVGRRP
IAQARRTVQQ
DRACRLAKAA
KSMMRKATAD
IVGVNKMDST
SLVLRFVKGQ
STMGYMAAKK
RDYRRVHKPP
PRVTYHSPSY
PNKPRGKMSS
GVAVLKVGGT
SHIRRKIMSS
MNVARLNFSH
KYEDICPSTH
IARKRAKIPG
PPGRRMGHAG
MMLTFHRFAG
SHQLFIGNLP
KLCTFILKNP
TMGYMMAKKH
KGVPLYRHIA
EVKNRLLSKY
EGRVYKCLFN
RGKCWCVDRK
GSQFFICTAK
QRGARVYLAC
TVTALRRTVP
HFNPRFNAHG
RPLPARLGKH
APSMWTRPQI
GINVRKGGIS
FKQFFKNWRD
ERAGRVKCLG
KNVPFKIVRA
VHVLRKSWPE
FDGKRFQNVA
HNRLYMKARP
ESFSRAKNWV
PEGIRAVLLG
EEVKRLKTQP
LCSHRAAPHL
FLASYLLKNK
EDKARFRGIF
DIQRRHLRVG
TDGKRKISTV
QIHSRKMNVS
EGFRRARHVV
MDACRKAVYY
KKVGRKGVIT
DGFNYKQMMV
DVKRWKARNQ
QAVARIKKIY
FSYGRALQAS
LHKSRVTVKH
SEKQRLIYQG
YGGMRGMKGL
NAKIYKLDDP
PTSLFAVTVA
ASKKRAKTID
LASVYHKPPN
EVLKRLRLQK
HFSPLKSDQD
AGAVEKGVPL
PGDGRTFPKR
FCATWKLTDS
NNLCLHFNPR
GRLDRKIHID
LGVSLAVCKA
PAILRRNIHS
NVARLNFSHG
EVALYCAKYL
IKLARVTKVL
YGGTYMLNKP
PFNLFIGNLN
RQIRFRFDGQ
IERARLTKTL
LIAVFQKYSG
NQLKWKALYT
AGFQRKAVVV
MKVMFKVPGF
IDFARQKLDP
PVVSFRLVYD
YFNTYKLLPP
RRASWRIISS
SDTLRCLALA
KPAARKALDR
DPRTRSLLSD
VSVKRFQKTL
NGKPYVLPSV
CANAFKLHRL
DTGLYYHRYL
EGSVRARIVT
DGHEFKFPNR
GVVVFGNDKL
VRNGYGFINR
SRMKRAAAKH
RKADFKAGKA
LPTVYLKLGG
LSAAFSRQLN
DKASYRVYCM
LTALYVANLI
LSYIRFSQIC
KLVINGKPIT
RLIGRRFDDA
TARAWTRLYA
EVARRHPYFY
LLAARKVANY
KAYARIGNSY
CSALRKNGFV
IYNFFSPLNP
SCLVYRADTQ
GRGGASIYGK
CIRLRNLVHS
EWKPRQIDNP
TGLARTGRWL
TNKLRAKLGL
LILSRAKTRY
IPGFMCQGGD
DCLLWAIGRD
TNRARGNWEQ
PIYARVIQKR
SKAKFAGRSF
LNWFRLYKVP
HGWAFTLKQF
KALYRKAQGW
GFISRMRYSP
EQMRRKAMKQ
QKGPRSDSSK
DIARRSKTFN
AASARSRPLP
DVVLYKIDVP
VESVYSIPGR
RPIAFVRKIP
LAAVYKALSD
AIKFLSTKLK
ITRLYSRFTS
AAKCRKLGAQ
RTGTYRQLFH
GALIRVISKL
ALRWYNHIKS
PVTLRLVVPA
GQSTYSRQIK
KGGQRIKQIR
HEVARRHPYF
EAFARGTKSL
PCRSERLAKY
RPAPYSRPKQ
AKGLFRAAVP
QGFRRRFPEE
KAMKVLKQKK
YAGVRGYLDK
RHTPLSKLMK
IHYDRIGGRD
PVTTFKNLQT
AQNCYKVTNG
EEAVYRNIQA
RRSSWRVVSS
PEFLRKFPAG
RDTYRRSAVP
VDMVFASFIR
FPTIYFSPAN
HVKPYFSKTI
CHALRWYNHI
STRKRLRDTL
ISTNYYASQK
ESYAYSLKNQ
TERGYSFTTT
EPMGRGTKVI
FSGVYKKLTG
NEMARLKAAL
RSIIRNVKGP
YKTLRQIRQG
AVKKRIMGNK
GVLNRKRGHV
IVSHLKKQAG
KFAGRSFRNP
LKVMRTIDDR
VKVIDKTLVR
EILQRSKKGK
TTVPFDVRPG
KVFYYKMKGD
FSGSRLKLYL
NWFRLYKVPD
KAQAYQTGKD
MATLYSRTQT
TTMVRTAKAI
RFIVFNSKQL
MLFIYSHFKQ
PPVTLRLVVP
VASNLNLKPG
FENWYKTHQK
VDWFRRYKVP
EKSLYSMIKN
ELCTRHQVLF
PVTAMLVGRD
HVTIRCLTDG
QVKIWRRSYD
IFRPLHLANK
SYIRFSQICA
NFKLFVIRGS
NKASRKRQHE
RLVTRAAICS
EIVPYNMAHN
GTGGKSIYGE
DIDPLILIHL
LQVKEKGADF
CQRAYCHILL
VSSARFRKVD
MAFPRVKPAP
DSNNLCLHFN
STGTFVVSQP
SKSTWVILHH
NYTLWRVGDY
GITARNIPRG
HESYHKHLKP
EVKKRKKAVL
YDVARGVQKI
MRSVLISLKQ
LADARRALDD
GELVRSLKAG
GYGIKKLQIQ
AVCLRSHLGR
LYVARLHQLD
EAVSRVLNKL
PSICRHNPVF
LQGQRHGMFL
VVKCLKNTPA
WSGPYILRNQ
ADKARKKLLA
VETFRKKYNL
SKTSRALVAD
DPILYRPVAV
SKLHRVKIQT
LNRVRWTHSG
EDQARLLRPQ
AGLSYIRFSQ
ARIARGKITS
KAQPRKLAPV
TSNLYKIQFH
KESRRKTPVT
PSPQPIEDRP
VGRPRHQGVM
VMASFKILAG
VAFDEKKNVF
VLTFYRKEPF
PKTLYVGNLS
PVVLRLKCGS
ELSKRSPPIP
AYLARHVGLR
GLDWLSNQLR
ITGSYKITYH
AVNARSPPSV
VLKRLRLQKR
KGVCRAQTMA
ERVARLCDFN
SILRRAKGMF
NGSQFFICTA
EGKPRKVVGC
SERTFIAIKP
AVCVLKGDGP
SPTNLAKVKG
SVATLALSHV
ILNLLTSRSN
GFKRFHGRAF
HEKLRGWLKS
NPSRLHLPRP
PGIPYKQLTV
DAAPFKAEPS
HPLVFHTNRG
VAMGYSHSLV
EKTAWTFSRK
CCLTYCFNKP
EVDLYTAKGL
QMGSFRINPD
EQKIRAGSRE
KKCSERWKTM
RSVLMSLKQT
HSSRFKLWYT
KYNVRSMPIR
SNVVFKLLGP
WLDGKHVVFG
AEGLRMATNA
PGKLYTLVLT
STNYYASQKK
SVIIRRTGCT
SSAIYKVNNN
GITIFRPLHL
QGGDFTRHNG
PELTRKGSFN
SQFTFKYHHV
FQSCYVAVAR
VPTFLFFKNS
DAQMRAAINQ
WKVTRKDGSA
RKNGFVVLKG
VPLYRHIADL
AEALYTAMKG
LPLQDVYKIG
DEKQRDKVSS
LWKFETTKYY
APSTMKIKII
DIIFFKFNTP
KKYEDICPST
WRDGRGAAQN
GLHIWRVEKL
KPVLMMNKMD
IRLVQAFQFT
APWQRQVILK
WTHYYSVKKT
RKCGMKNFRN
EPSPYKFTFN
NRTCRAMQHR
ANGFRKAQCP
DKTDYMVGSY
ESQPWVLPVV
LATLNKTGKA
GNLKRYLKSE
VHLSRAQPAP
VKIWRRSYDV
DLEPFKMTPF
DGLILTSRGP
KRALSSQHQA
DWFRRYKVPD
MEKIWHHTFY
TFKGRGITGI
VAQLRKSADT
STMGYMMAKK
IARVHGLRNV
KTTVFSCNLG
EGLKRSMDKL
FEWCRKAQVI
DLQKRLAVYK
LTTTRKTPQG
DICLKRATVQ
IFAKFSAYIK
DGIARVHGLR
MTTVHAITAT
ELVQRLVTIK
VGTNRARGNW
PYTTFVKMLP
EAVFRKLVTD
YISPYFINTS
EICQRACKLA
GGGTRSKVLL
KQAVYKQTMK
AKSNYKMMFV
ESVLYSNRAA
DIIQRMHLRQ
PPRERRFEKP
DPSSFTGRAP
GGGKRTARPA
ASLNRRIQLV
HVTRRTLSID
AHSPYILKGP
FSVSDLPKLP
NCSLRVKRPL
TEGRRSKTNK
KDKIEKAVVS
KEKRFSLFGK
IKRALKIPAM
GLRAWIKKKG
EYDESGPSIV
IYSHFKQATV
PFSLYRCHTI
IPILRAALKL
AFSLYQAMAK
KTDSRDKPLK
LENFRHLLQN
LDKARLKSKD
KELSDIAHRI
AVIAELKKQS
ECCFYADHTG
PNSVFSQWRV
EETWRNLQKI
GPEIRTGLIK
AAATRLKGIV
LVQAFQFTDK
DKTRFMGKGV
KGKKRKALLA
WYVPLSLKNV
EEMLFIYSHF
DDMKRTINKA
QTNVYIKHPV
ICQNYKSLYG
YAMAYSKAAF
VSSFYHAFSG
KGLFRAAVPS
TLKIFRKGRP
DAVSKKTFPT
AYIDFARQKL
LKLARSHVGP
EAKARHGFCG
RAKKRLRQSG
GTVMRSLGQN
IIRLVQAFQF
VKDVRRGNVA
DGDHDLKRCQ
PASTGAAKAV
VPVPRHSVGV
LSGKRMQSLS
VQAQYWHDPI
ETFARAKTWV
PRVTRAKYFI
AETLYKAMKG
LLSVHVTGKK
FLRLRKSSVC
EFLRRNKGPV
FERSRIKALA
CVKLLLSKGA
VPTWLKLTSD
GVPLYRHIAD
DKNIFSFYLN
VRRSRMHNIP
DKLPRVAKSK
QMIGYNLATK
DLKRFLYKKL
GKRVRGRQYP
TIKFFKNGDT
FPTIYFAPSG
PEDLEKLLPH
SKTVYSILRH
NNKLRRGDII
AAIAYGLDKK
NPNSLKFIPG
RAKSRVVGNP
EAKQRLSKVV
TYSNRALCHL
PEKNRINKAV
GPRTRAANAI
VALIRGKQLI
VISGRKLAQQ
KANLRKSPVA
SQKDRKNPLP
GWLTRLLQTK

## Sheet: ALL_peptides (S6)
sequence
GIDILVGTPG
GNSLRGIVKH
ANLGRIGVIT
EVSTYIKKIG
GYIYWRLLST
KLAPWQRQVI
SDGIRKFAAD
KIGPRTLVWS
DRFLRKITIG
LGVGLALRKM
QPILLRLSDS
EILKRKAADA
LTIPRAAINK
NLLLRNKKVT
LKEFEGKTLV
EQRLRKLHAV
VVVGRSKIVG
LTACFARMVG
GAEVYHNLKN
SQAVEHINKT
RNKPFKFTLG
SDTLRCLALA
YEGTYKWVNP
SLFFRSLKDR
GPISYVVVMP
IYVLLRRQAQ
AAFSRQLNVN
PASTWVFPTL
LYVPRKCSAS
IGNYRTQLYD
EHVTRRTLSI
IEKSRGKLQL
FIGCRKVTGT
LHRNRAACHL
NLCLHFNPRF
GLQSRHVALA
LEAVRMQHLI
KVLTRDKRLV
SPAQFLYRID
HALRWYNHIK
KATVLMRQPG
NYRRRSRPLN
GIMPRHRFMS
APRMFKALIG
INIVRKRLNR
LQGQRHGVFL
GDFTRHNGTG
EGSGRYIPRK
TEWLDGKHVV
VFASFIRKAA
VKMCRQDPSV
STITRKLKDG
FDQADLTIKL
RIIPRHLQLA
CGTHYKLVPH
RLIGRRYDDP
GLSCRFYQHK
EVCVYHSGVP
KRTDRSILCC
HVYLEGTLLK
VEHINKTIAP
RAAAYSKLGN
EFYGRKLILA
EWLDGKHVVF
NDKTRFMGKG
EQAARIAIQH
PQVLFSHREP
LDGLWHFRAD
PNKPRGKMSS
RLAKYNQILR
INVPRSRFLP
SSVLYSRVAV
EDLRRGLVMV
NWKIYKLLAH
DKTIRVKFQG
IQVGRNIIHG
GVNFYNILTK
IGGCRKQLAQ
WFATRNKPKA
NNINRRLTPQ
PVRNRKVVDY
QIGAFVLMKM
TNAQRQQIKA
KLINRNTTIP
LELLDKYLIA
VLATRTRFPG
EDILRKTPVK
TWEGGIRVPG
CEAARSRILS
NYRPRINKLN
QRILRHVQQH
KSQRRGGHQN
ADGDFKIKCV
KKAYRKLALQ
NGISDVVKVT
PAEGRAALAQ
KTKIRRSPSR
YAEKRIKVEK
NEAQRVKLSS
DTKGRFAVHR
EYIKRALANS
KEKTRLRAPP
GGMTRMPKVQ
KAAPRKRVPD
DIMRRAGIKV
DLIQRCLSSA
PGQNFHMFTK
QTKQRKLLEP
MNSKLNLQNK
KYEPRFHVMD
EWAESFKSDP
GPQLFHMDPS
EPKVYLLYRP
LVVARVHIPN
GLALRKMAAM
VTKEPKKKPR
LGGVFTKLIN
FEGQRIADNH
PELQRIKKTQ
DDCRYVMIFK
QTKLRLSNRP
ILCGRRYFDG
NCLLLKVNQI
AESARIARGK
DGGQRLAHAV
AATRLKGIVP
PFLFDTKPLI
VQEGYKFYPP
HETTFNSIMK
GFATRQVGNV
AGAVEKGVPL
TSAMWACQHC
YVTSVILHIK
NMKLFTIRGT
DIVNWLKKRT
VVKRRVNALK
SETPKKKKKR
GADARALMLQ
KAMAMKKDPV
ASGSFKLNKK
QGYIYFHKAP
AELKRKLGIS
KMSAYAFFVQ
AAIVDMVPGK
EVRAWTIRKG
WEGAFQHVGK
ISKMRALLAG
DHHFRKPAND
KEGFEKISKG
QVTGRKADVI
IAALRASFNN
LSGRYYALKS
KIWRRSYDVP
KVVKRRVNAL
LRDNYRFAHT
SIRGFCLPPH
QSKILKVIRK
EQKIRAGSRE
NARDESKKTA
DVRLRALHYG
NVIKEKYGKD
CQIARAHGLK
EKRVRAQAKK
QQLKEFDGKS
TGMAFRVPTP
IAQARRTVQQ
DRACRLAKAA
KSMMRKATAD
PPKGRVMLHW
QASALKAWGG
IVGVNKMDST
SLVLRFVKGQ
STMGYMAAKK
RDYRRVHKPP
PRVTYHSPSY
MMIGRCNRAG
EAGFRRLTPT
LQAIRKKMDL
DEGVRSASKR
MNVARLNFSH
DLYSRYKKLQ
KYEDICPSTH
RQMQEKKNIG
IARKRAKIPG
PPGRRMGHAG
ELQFYRNNIF
VFRRHGRAYI
WLFQRKGSMT
TMGYMMAKKH
EVKNRLLSKY
EGRVYKCLFN
GSQFFICTAK
QRGARVYLAC
TVTALRRTVP
HFNPRFNAHG
GINVRKGGIS
EPAVWSQLAK
ERAGRVKCLG
KNVPFKIVRA
VHVLRKSWPE
FDGKRFQNVA
ESFSRAKNWV
PEGIRAVLLG
EEVKRLKTQP
LCSHRAAPHL
FLASYLLKNK
EDKARFRGIF
TDGKRKISTV
QLAREKKLYA
QIHSRKMNVS
SSLLRTSIMS
MDACRKAVYY
KKVGRKGVIT
DGFNYKQMMV
DQSARARLSN
FSYGRALQAS
LHKSRVTVKH
NERCRVHFKP
ASKKRAKTID
GVLNRKRGHV
SLYSRQLYVL
NNLCLHFNPR
GRLDRKIHID
FVILRKNPNY
LGVSLAVCKA
PAILRRNIHS
NVARLNFSHG
EVALYCAKYL
IKLARVTKVL
LDVLDKHLIP
YGGTYMLNKP
PFNLFIGNLN
RQIRFRFDGQ
IERARLTKTL
AQTVRSTMNF
NQLKWKALYT
AGFQRKAVVV
HCSARGVCHI
MKVMFKVPGF
IDFARQKLDP
PVVSFRLVYD
YFNTYKLLPP
KPAARKALDR
DPRTRSLLSD
VSVKRFQKTL
NGKPYVLPSV
LEVTSLILKL
CANAFKLHRL
KITTRTLKAR
EGSVRARIVT
PEACLLAGSV
SRMKRAAAKH
LSAAFSRQLN
LTALYVANLI
LSYIRFSQIC
YVLIRVHLAE
RLIGRRFDDA
TARAWTRLYA
EVARRHPYFY
LLAARKVANY
KAYARIGNSY
CSALRKNGFV
IYNFFSPLNP
SCLVYRADTQ
GRGGASIYGK
GALVQHQQWD
CIRLRNLVHS
EWKPRQIDNP
TGLARTGRWL
TNKLRAKLGL
LILSRAKTRY
DCLLWAIGRD
SKAKFAGRSF
LNWFRLYKVP
HGWAFTLKQF
KALYRKAQGW
GFISRMRYSP
QKGPRSDSSK
DIARRSKTFN
AASARSRPLP
DLTMRHQILP
DTYRRSAVPP
KSKIRALLRL
RPIAFVRKIP
LAAVYKALSD
EERMRIQKAG
AAKCRKLGAQ
RTGTYRQLFH
GALIRVISKL
ALRWYNHIKS
ALRKMAAMAK
PSLSRLMKSA
PVTLRLVVPA
PTNAEVLKVL
EAVLRLKGSG
GQSTYSRQIK
KGGQRIKQIR
DNVDRAKRSG
HEVARRHPYF
GASVARQMRE
RSQVRCYVHI
EAFARGTKSL
PCRSERLAKY
RPAPYSRPKQ
AKGLFRAAVP
GVCWCQCCPQ
KAMKVLKQKK
ITQTFNHHNQ
KANIRNMSVI
MTLQRASAAA
MASKRALVIL
AQNCYKVTNG
EEAVYRNIQA
IGPRFSNLVL
PEFLRKFPAG
RDTYRRSAVP
DDGCRIHVID
FPTIYFSPAN
CHALRWYNHI
ISTNYYASQK
AIGIRCKDGV
ESYAYSLKNQ
SGRYRRHCGL
TERGYSFTTT
EPMGRGTKVI
GKWDRKKFMG
VWANAMDMSE
MCLARQIPQA
RSIIRNVKGP
AVKKRIMGNK
IVSHLKKQAG
KFAGRSFRNP
LKVMRTIDDR
KIFRKGRPFD
EILQRSKKGK
DAIARQGQSK
LDKIRGMQKL
ARTCKKPLSL
KVFYYKMKGD
FSGSRLKLYL
NWFRLYKVPD
KAQAYQTGKD
GRCNRAGKPV
TTMVRTAKAI
MLFIYSHFKQ
EMNGRIVATK
VASNLNLKPG
FENWYKTHQK
ELCTRHQVLF
VTVTRLAVSQ
EIIKRALKIP
QVKIWRRSYD
AKQSRDCFGC
IFRPLHLANK
SYIRFSQICA
NFKLFVIRGS
NKASRKRQHE
RLVTRAAICS
ALAQRFKVDS
CQRAYCHILL
DSNNLCLHFN
DRVGGRGRFQ
SKSTWVILHH
CHLAWINTPK
NYTLWRVGDY
GKLWRDGRGA
EVKKRKKAVL
YDVARGVQKI
MRSVLISLKQ
PKITFKTKIY
KLWEQSGHWE
LADARRALDD
GELVRSLKAG
GYGIKKLQIQ
LYVARLHQLD
EAVSRVLNKL
LQGQRHGMFL
TPDEEARLKK
DFDNRMVNHF
WSGPYILRNQ
ADKARKKLLA
ANTARKNFGG
DLRSRHTAFI
TANMERIMKA
VETFRKKYNL
DFAKWRCVLK
SKTSRALVAD
DPILYRPVAV
LPKQRKNPFN
SKLHRVKIQT
LNRVRWTHSG
EDQARLLRPQ
ARIARGKITS
EKYGRVGDVY
TSNLYKIQFH
KESRRKTPVT
PSPQPIEDRP
TWVQLKRQPA
MIVRRAIKND
SGAYFAWKAT
VGRPRHQGVM
VVEQEKIDKL
VAFDEKKNVF
IVTSYNRNFT
PVVLRLKCGS
ELSKRSPPIP
AYLARHVGLR
ITGSYKITYH
KAVKMTLKNR
VLKRLRLQKR
KGVCRAQTMA
ERVARLCDFN
SILRRAKGMF
NGSQFFICTA
ARDKFAKALT
EGKPRKVVGC
PPVTLRLVVP
LNSPEKACSL
AVCVLKGDGP
SPTNLAKVKG
EPRIRAKYGG
HEKLRGWLKS
NPSRLHLPRP
AELLYKKNPK
PGIPYKQLTV
NELSRKLMQL
EKTAWTFSRK
CCLTYCFNKP
DHSYVPSRAE
EVDLYTAKGL
QMGSFRINPD
KKCSERWKTM
RSVLMSLKQT
SVNARCQKIC
SNVVFKLLGP
DIKLFGKWST
AAQEEYIKRA
TISHRFRALH
WLDGKHVVFG
AEGLRMATNA
PGKLYTLVLT
LLLALVAAGV
SVIIRRTGCT
GARLLASKSL
GEIARCKQLI
EDGMNREGKP
GITIFRPLHL
MMKTWTLQKG
ANMERIMKAQ
PELTRKGSFN
SQFTFKYHHV
FQSCYVAVAR
DETLKKALTG
WKVTRKDGSA
RKNGFVVLKG
VPLYRHIADL
RLIGRTWNDP
DEKQRDKVSS
LWKFETTKYY
APSTMKIKII
IVFNRTVTLK
DIIFFKFNTP
KKYEDICPST
WRDGRGAAQN
GLHIWRVEKL
KPVLMMNKMD
IRLVQAFQFT
APWQRQVILK
WTHYYSVKKT
FSNKGCGTLF
FLLLAKSAKG
EPSPYKFTFN
ANGFRKAQCP
LKQLYKIVPI
DKTDYMVGSY
ESQPWVLPVV
TRMKENQKHI
CLEVEGKMVS
GNLKRYLKSE
VHLSRAQPAP
TNKTRADVKG
DECRRKLLQL
DIAAYRAKGK
KRALSSQHQA
DWFRRYKVPD
MEKIWHHTFY
TFKGRGITGI
VAQLRKSADT
STMGYMMAKK
IARVHGLRNV
KTTVFSCNLG
EGCTRGKHVW
FEWCRKAQVI
DLQKRLAVYK
LTTTRKTPQG
DGIARVHGLR
MTTVHAITAT
ELVQRLVTIK
VGTNRARGNW
LTKTYKMKSE
EAVFRKLVTD
GFVVLKGRPC
EGIFRRSANT
PAQIRFSNIS
EICQRACKLA
GGGTRSKVLL
KQAVYKQTMK
AKSNYKMMFV
ACFARMVGNS
RRCRFRADNL
ESVLYSNRAA
DIIQRMHLRQ
PPRERRFEKP
DPSSFTGRAP
CSADHIARPI
GGGKRTARPA
AFSTWLKLNK
AHSPYILKGP
TEQVRKSTLN
QELARIAGKV
NCSLRVKRPL
TERGRAFVNT
KEKRFSLFGK
GLRAWIKKKG
LKVIRKNLVK
IYSHFKQATV
PFSLYRCHTI
TPMVRRAAAS
IPILRAALKL
KLCTFILKNP
AFSLYQAMAK
LENFRHLLQN
HVTVKKLFVG
LDKARLKSKD
KELSDIAHRI
AVIAELKKQS
LDGVRQKILQ
GPEIRTGLIK
AAATRLKGIV
LVQAFQFTDK
DKTRFMGKGV
KGKKRKALLA
PYTTFVKMLP
EEMLFIYSHF
DDMKRTINKA
QTNVYIKHPV
PVPSRARVYT
ICQNYKSLYG
VSSFYHAFSG
EEMKRKKNDI
NPYVRKALHI
TLKIFRKGRP
DAVSKKTFPT
GASVRSKQDK
QFVPFRQFQN
NEVTDFAKTC
GTVMRSLGQN
VKDVRRGNVA
PASTGAAKAV
VPVPRHSVGV
ETFARAKTWV
PRVTRAKYFI
AETLYKAMKG
LLSVHVTGKK
FLRLRKSSVC
EFLRRNKGPV
FERSRIKALA
VPTWLKLTSD
GVPLYRHIAD
DKNIFSFYLN
TALQEVLKTA
VLCQRAKVAM
QMIGYNLATK
DLKRFLYKKL
SPGQYYFKPM
FPTIYFAPSG
NPNSLKFIPG
RAKSRVVGNP
EAKQRLSKVV
TYSNRALCHL
GPRTRAANAI
YDLARRAIYQ
VALIRGKQLI
VISGRKLAQQ
KANLRKSPVA
SQKDRKNPLP
ELTRYTRPTP
VGKLRIAKNQ
KEQFRKLFIG
QRLPRRTPKA
TKTQRIASHS
HRFLEGKIKP
AGLARLVQQR
LQKLRQKTKI
QQCLRCCKAF
SRVTYKNVPN
EPRLRHLGLG
LELLDKYLIL
QKQPRAGPIK
VEGPRWKQAE
EKAARVKAVL
GSSNFCVKNI
VEKFRQRILG
KPNGRKVVGD
VPALEIANAH
KEEIQVLQQK
SDLTRTKQTI
YVLLRRQAQQ
NNYARGHYTI
LYSNRAACYT
LHHQRKYTQS
PSTIEKLAKN
EDIARVCHAH
ALRNRSNTPI
EVFTGHMGKL
ISKKRKFVAD
TRIIYGGSVT
WDDMEKIWHH
LSQQWKFSLN
KRTGRKVAQV
GGVPYLLPLV
CTIKRLKAAD
KAAKRRKIVT
DKTPYTIMFG
IERARLHIGK
KPLKFLRPHY
EAIARGLIQA
KTRGRKKAAI
LYKSRGVLHQ
AVFARCLSSL
WFKGWKVTRK
TLISRALDVT
EDIKRHLLVH
VIHVRKLPSD
EGIRRVGRRP
AAFGRIAFSC
RLVGLKFLQA
AKVLRYVDSS
LLSGRKIHSQ
TVNGRKLTDI
GVAVLKVGGT
TVKTESTVKT
EELVEYKSCA
DPAKFKSVKT
KGVPLYRHIA
KVVARSGNIV
DIQRRHLRVG
IPKIYVHRLI
SRMKETQKSI
EAMERFGSRN
LSLLEKFLIP
IFISRAYDAT
TELGRAAKLA
DFEQEMATAA
QDGGRKLTPQ
FKVVEKKTKP
LIAVFQKYSG
RRASWRIISS
RIKTFKQQHG
DTGLYYHRYL
FSNQYKATIG
RKADFKAGKA
DKASYRVYCM
QAWCYSKNNI
EEGARYGPSL
KLVINGKPIT
DLLNFKLVIC
YAVLYQPLFD
PPRGRTNPLK
PISTMIKGLY
IPGFMCQGGD
TNRARGNWEQ
EQMRRKAMKQ
GLGTWKSPPN
LKDKYKNIGA
GFCNFMHLKP
VIFNYKGKNV
ELQLRARQLL
TQTMRVKLAS
RDYRRLHKPP
RKQKFLRLMG
YYCQRAYCHI
QGFRRRFPEE
LTFHRFAGDK
RHTPLSKLMK
YGAKRYSYLK
KLIPRNTVVP
VTAVRGKGLL
KMLARLLKSS
HFIFRHKNPK
REKKRFSLPA
NEMARLKAAL
KKPHRYRPGT
MATLYSRTQT
DSKTRKLDIQ
HRTTRRMVVL
SHLGPYLAAD
KYKTLRQIRQ
WCAHRILQHV
KALFRKGKVL
HVTIRCLTDG
WFRLYKVPDG
GGSTRIPKIQ
GTGGKSIYGE
PKRVRINTGK
SYTWRKLDPG
DSQGRKVVVC
LQVKEKGADF
MAFPRVKPAP
DDTSRSIIRN
PSICRHNPVF
IDLIRKLAYV
TSKSRVTQSN
ASVLRVKADF
RENPRAMAKL
KAQPRKLAPV
TFLFFKNSQK
GLLLRHNLSG
LVNKRLGLYR
GEPMGRGTKV
DLKYQAQDNF
AVMRRDQPLK
QQQTRLMKIN
RVAVEAKNPA
ALDKRQAHLC
EERARGITIN
QVVGRAGTGV
DLYNWKNNNP
HSSRFKLWYT
KYNVRSMPIR
DAVKRVKALK
STNYYASQKK
VPTFLFFKNS
VVGTRYKCSV
LKEFDGKSLV
NRTCRAMQHR
CRCWRSKTFP
VKIWRRSYDV
HVALRNRSNT
VFKQRAQIHM
SSIIRKVIST
DAAARHRLLA
DICLKRATVQ
FAFKRLSHFR
VQRARQIAAK
EWAKRAALPS
DLARRAIYQA
ASLFRWRHQA
IKRALKIPAM
EYDESGPSIV
KTDSRDKPLK
RSVARAKSRV
VKLKLLLGTL
DLDVDIEQRQ
FYQDRMKDIV
FSLYRCHTIM
KGLFRAAVPS
TGLAWSKTGP
LELLEGKVLP
FLNPRLYQQH
KSCFRCAKCG
EAKARHGFCG
RAKKRLRQSG
QNLARHLMES
RQKYRHVDNI
LSGKRMQSLS
PNCARCGKIV
VRRSRMHNIP
PEDLEKLLPH
SKTVYSILRH
LEKQRLYFKT
NNKLRRGDII
ELAYEQVARA
PEKNRINKAV
GLLRRNKVGR
FICVELIITN
SQNLRRLQAQ
GNYKRTVKRI
KDPSPKTRAC
GLALSSLNKH
LANRDPGRVA
KVVFEQTKVI
GWGVMVSHRS
LKIFRKGRPF
LETLLILCGH
ALLHRIVRQV
AHIIDILAKA
GLPGERGRVG
VGPMQASQAI
LFDDAIILSQ
HQQEPTKDPV
LRAGLTLALG
STALYWACHG
EIGRRLKSVG
EQPSQLQVVP
TKELDALLGD
NSAMGISQML
LQTRGKHLQA
RQNSRLGLPL
KVKNIHGYMK
TQLVLSHNKL
SHTILLVQPT
RPIIRSTTKV
FDPELLFRAQ
KTVQRLLLKA
HHVLPIQARL
GPKGPRGIQG
GLKLRGKDIG
EQGRMKFTRP
RQSTITISGD
LIRDHINLPG
IGQISDIRVQ
LQQGPLLLVA
ETFLRKMHHV
RNMSDRCSTA
ASFHDGLLLY
PTGILTTPSR
LARQQVNERL
DCARRILAKE
NGIDGLIPHQ
IRFDQSNILC
SGSRGRGAGS
MKHLSIADLV
FNILDKIVQK
ALKQPLSAHA
QKKRRLKGQI
RTGVSVVMGI
ASKVQTAVTM
TVVELGRHGS
SARNYIQSLA
RYELQGLPLL
DLENILRIAG
QTPHAKGPAL
NIKQRLIKKV
PIDLSKQRIF
LQAPPTRIGL
ERTPNHDGGK
TSSQVKMSPS
PLKVPRGTGL
NLEWNRITAR
TVRVPPDFKS
KELGSSVNLG
QHDLQVAKQL
ATVKEPIPIR
ATIREVLRIR
KENARKKIWL
NRQGTFRLKY
WSLKIRKEMR
PRYSKSLMDT
IQRGRLRDDI
SKISRKSVQP
LLTSRSNAQR
RPGSVTSILW
EGFRRARHVV
YMLLPDGSCS
MKGKGKMRTY
AGFPGPAGPK
AGATEIAVFG
EVLKRLRLQK
SLGLPVLGAP
RSLTSLLRAL
LSSCSQPQTT
TCVARNKLGM
IVTTILKQFT
PDPRELQKSI
DGHEFKFPNR
GEEFAKVVVQ
AMENSPKACQ
LEECILQKDG
EQMQVQQSGL
AKQHQQRLAG
LTADSLQVML
SNDGEFKLLK
LKVGPKLALA
ELRARLTAKK
AMYKKLSKWP
GEDEDLLLTL
FAGCGIQIGF
TLQEELRPFN
VGAIRERLGP
LLVSALRPVV
CRSIKKKHSN
CFLRTNNPKN
DTRKQLAENL
QGGQRGVIIN
STGAAKAVGK
SITCEKMVRS
RKAEDKEAKS
DRRWAGVAKG
SEHDKYLIIK
DGDKGKPRKV
IPEAELLLMV
SALAEKKYIP
KTQPHLLPIL
YKTLRQIRQG
SGQSVIKKLQ
KSIDRRVNII
LDGSRLIKVH
LFKMRAKLFR
LLLLMVLMFL
CRLVVPCHKG
AEAEEKYKST
KMKDRKGTDC
AHTGLDLSVP
DQLSRRLAAL
RDEDMLITGG
LDSLRLLQEQ
LRWHRLQDEL
VEGVNPMTSV
ENAVELVGGA
SRNEETRAKA
SLSLLAVVCL
PCWLEILLNN
FPNRRDKPKL
APSHFVLKPQ
YLVAEKVVVI
SITFFLGVLG
THAVLVALKR
VIFLGSFYLI
AVPCLKEKLL
KTVIPSKGSD
GRVAGGRNVP
AKKDDAVRKA
MPTFQFYKKG
LHHFDQEVIL
VLTFYRKEPF
SPKGRGTVLL
EVYHNLKNVI
DGIMYRISVV
HGLPWAIISI
RSALRLNRRG
MRFARRSVSD
IIFASWTAGD
LPMIKKARGR
TQFRRLSDLR
LGGRLQAKMA
LVHTLLFARL
RQLEERQAEN
NTLTSKFEFL
ENESEIQSQT
LLGQPLATGV
YKLHFIFRHK
DDSSFLGLSL
VGMNFKTPRG
GSDWIPVGSS
RKLRAAWVAG
EAEVDHSVDV
RENQLKMLPK
PEDAALDKTH
KKMARTIGIS
AAMFYTNRVL
SKDCKHLTQK
LGKGSFGKVL
HWAKAHNCTQ
VVIARMKDRI
PVEHPFILIG
FNSIMKCDVD
VTNISLANII
FAKWRCVLKI
SNAPRVKAKI
SAQEPAGAWS
TPLSLKRPPP
RSVILIFSVR
QKAERQAQTA
KSETLKAVTE
LQGKLKSSKK
RVGKSGAEGN
SIAVCANLLM
LLASILLKIF
QAIGWCNNIA
GIPGPIGPPG
FPTTVPRLSK
LPAVFKAPIR
KDKIEKAVVS
PPAKILIVGG
KGKIGIFPKA
QQQIIKVTQK
DDFVRSSKQH
TVCSSGLVFV
PSEVEKAKEG
SIRELQRKIH
QDGSESSLLN
LSRWRDNVAR
LKNEDKKSQE
VDSLLSKVTV
LEKGASPHAT
RFMSITRSSV
VGESGGARET
DGDHDLKRCQ
FLSMGINKGL
QGVSMLYSVF
SSNAMPLKVT
AAAAPLQDAE
PLVVYLKENA
SSKEKAAVFR
QALSPQVEPL
VKEIQGLMSA
AAIAYGLDKK
EFIYYTAVRA
SSLEAVTTCE
AAQGQGLEVV
ERKEEKKAAA
TELQGVIVGQ
FLQKYHTING
RALCYTASCQ
AQFLYRIDQP
PPATVGNRVI
PVLFILAVTA
LLSDLRSEKL
LCLELAIFFL
REEKARTREL
LSVTNQTVTP
FSWLKKGGAR
DVPTEILQEV
DERCHNIMKV
RKSPRLVRAA
QLGAGTLTAS
SCELVKSKTK
MAFGVAATPP
KVWTIVSHDL
KLYQRAKHVY
RTEMQRQIRE
NMAQFSVLPP
VMGLITRMFK
RDHLFKVLVV
PAHWELLQRA
PSLALKPTPS
EISAMVLTKM
TSCLDLDFVT
WKPVSRKDPT
EVRQIASIVQ
AVSKKKVPEK
VSAPNLLHVK
HSLFFRSLKD
QTNLRIPQGT
SFVEDINMLL
NSATRSLFSL
ITLGALVTID
PDTRVAILSI
LNGLRAVSPA
LRMLLLLLLL
FTFKQKSKLT
PERNLETVLS
VDRDAVSGMG
QRIMGINYEI
VARTQPPTIV
RSPSDSMAEG
EQWPYRAVAQ
TVSDHKPVAA
WYLVGIVSWG
LTRLRLQKRG
KYYTRLGNDF
ESYCSLQIKA
KSVVLMSHLG
GIFRRSANTQ
KVPAKVESSF
KITASARGYN
ERGVAVEKAL
PGKPLKCVIK
STDGKVDVKI
LHYDRIQSVL
RGHVDIALAR
QGGSQRSIAP
PDSLEVLLTN
RIHTRGRRKA
REGFRLKKIL
RLESLLNYQT
ASGKAVVVAE
QAIFARLLLQ
ELQEKLGPLG
QSRWERNVIT
KYEEEIKVLS
QKAGSLNLEI
GEAKPKRRKK
RYNITKTVNI
APDVDLTPVV
QKFLRLMGAG
KYEDGTISSN
QYGVGSVLRS
VIKKEGKTTE
QGESITIRCI
REVAIILCIP
NKSLSALGNV
ELAKTRLQLQ
NAEALNNLLN
YAVGGHDGSS
FASVNITTNQ
QAVARIKKIY
TLLAHLVIVI
AGRAVLIAGQ
YGGMRGMKGL
AQHKRGKLTA
FDHVRKRHRV
SQVDQLLTIS
RKAKNSVSSL
KEQESIIQQL
TSEEILLIAE
PFRKEKPLQP
HATKRSRTKE
FNYKEKFPVN
QEPRCLIITQ
GSIIRVLTAR
HNEFRSLILV
LNLTERQVKI
LYQITIRSIS
SVHTDKPKYQ
VLIKHLIRSQ
MVFASFIRKA
VRNGYGFINR
TIYNAQNQLQ
AARGRVQPLR
SPVNKASPVR
ALTQRGLKTV
GTNTTTGSRT
ETLRVIAKAS
MYDQRQKSMG
LHVADLSMVP
IKGSALRAEL
NDSFLVPFVI
FCGEYVQGTI
DLLTKLKAQI
NMCPRCNKRV
EAIDWLLGLA
AMQELKKVNG
LASARTANPT
DIQQAIRLQQ
AFKQQQTLHA
AFLTFSRILT
IKAEILVTII
IKATLQRTPR
IIKTSVSSSV
RGLPLKDALE
MLPTPSIFQT
GESQGKDPLQ
PVLCGSKWRL
CNLATIKALV
LTERASRPLS
KINFRDKRSA
KTYLRLRPDR
YLAWYQQKQG
QGASPLASPG
SSKFRHTQGS
KDVRAILNRM
RTWSTPEVTG
VDMVFASFIR
APAAAAAPAK
STRKRLRDTL
DVEAIKNAIA
TTDNNVGPTP
DWCAHRILQH
ADVHEVRKVL
QEEMALILNN
ERLWSFSCDL
LHAIVRDAHG
PLQVELSLLR
KRLQEALQPI
VDWFRRYKVP
LLSVVPFIAV
IMPNPQLNLK
YFIQRHQLLK
DGEKGVVGQK
DRQNAIVAKM
GVLACRNTAQ
GIDLSGLTLQ
TVKWFNVRNG
VPKMLVNIQT
GRIKSLQARV
DIDPLILIHL
PALRRFGRFD
QFVPYRRFQN
DPSGLVSLSS
AEKFQQKASL
PTALARNLSS
MDRQSQPMAF
EISPRSGLIR
IRTAYKSTIG
GEERKAVEPA
SLVNNYTKQE
GDRQRKRHRS
LLIKFPWLFS
GKLPELRTLC
VAIAAKRNFL
ELLWGIPLPP
GTGVDNVDLE
ATAYPGAVDR
RAINIALQLQ
LHPPLLPLVN
EKAKRALSSQ
NTGARYLHLA
MSGGPAPLAG
DKEKTGVRFL
LLAAGIRPRM
IQDRDKKQTN
RDVDELPSLQ
IFDTNLKTIN
ILDIVNNLLL
LKSDAAKPLL
VFLCRVAAHP
EPMQSNGPII
EVRTLLQRSV
DAAPFKAEPS
TTDKCLLNNY
CYLGLAFGIL
FLHDPLVEGS
MELVTINYSS
RCFVKENKLI
TLEEEMTKYK
VLLRRQAQQA
MLRCTRGQEY
KVQFSALEPG
EEDMQSLKQV
TLDVALALLT
VPLWVRPGSL
VKLGKRPQPV
NNSRLQHKLA
LLLWCQRKTA
QKEQMKIIKQ
LPLQDVYKIG
EDPEYKPLQG
ERKNRASVHV
IYQQDLRKKI
PQAMTFQAPV
AFVGYVLPWG
SGIRDKYINL
PAGVRRKASG
KHDIGKGKVT
VIGNYRTQMW
VADSERKQAA
VVKEAGIRQF
DNSRRMLSDR
LSVKPAKEVA
EGLKRSMDKL
WPVFELKAIS
NGDSAYLYLL
RRRRRRRRPP
TLLEQNVNFR
SMERAAARQQ
NIFFSPVSIA
KSLQAALSGN
NLTNIRLPFL
ASHSYVLNKT
ARLGPRDLRQ
TRNTGQQGQA
ASLNRRIQLV
LNALRYTTKH
FNPKEGIIEP
PIDLTQLVNG
TEGRRSKTNK
FSGFRVQKVL
LDKARAKNKD
NPILRDLVLS
RTTEINFKIG
ECCFYADHTG
MENQQLKTCN
SGRYYALKSM
ELNARAQRLS
ANSITLTWKP
FEQMRANVGK
TVALPHLFHA
SLKAYRLTPK
KKAYRKLALK
AVQTAILGGA
TFRENGIAEP
ICTELKNLRS
RHARNLHKTA
DASLLGYMQD
PMVCQRQDPL
ILNKSTNAFT
RPARFTRGEA
HLTTSITTLN
QKLNFKEKAQ
LKLARSHVGP
RKAVRGNDGR
AEKVRYLSER
PVKNTILNHI
GVTGVKISPQ
VGHRWMRGGK
VLSMGDGYTF
RRCVYYRKPL
DNSTMGYMMA
AADGDFKIKC
NHTGYAHWKG
LSSHNNHMAK
MVSFRSKFKD
VIASFKVLAG
KTAPFDSRFP
AAALYKVSDA
RPKPLLFKGD
PGSPFKAHVA
KRGILTLKYP
DGKIFVWKGK
TFPTFKFDDP
ERDKRLAAKQ
GAKRYSYLKP
GVVLFNFGKE
ESATYSNRAL
GVKQLIVGVN
NKNCWRIKKG
LKKRRLSDKG
CLELYKVVQG
PGILSMANAG
DEIFYTLSPV
DNSTMGYMAA
LACIYSALIL
YDGGRTRSDI
MGLAMKLQNL
SGAFLSLKKV
AQGADVSAIN
GCRVFIGRLN
MASLYVGDLH
TSKVYTIRPY
SVVLMSHLGR
NKGFFKVLGQ
SHIRRKIMSS
MMLTFHRFAG
SHQLFIGNLP
RGKCWCVDRK
RPLPARLGKH
APSMWTRPQI
FKQFFKNWRD
HNRLYMKARP
DVKRWKARNQ
SEKQRLIYQG
NAKIYKLDDP
PTSLFAVTVA
LASVYHKPPN
HFSPLKSDQD
PGDGRTFPKR
FCATWKLTDS
GVVVFGNDKL
LPTVYLKLGG
PIYARVIQKR
DVVLYKIDVP
VESVYSIPGR
AIKFLSTKLK
ITRLYSRFTS
YAGVRGYLDK
IHYDRIGGRD
PVTTFKNLQT
RRSSWRVVSS
HVKPYFSKTI
FSGVYKKLTG
VKVIDKTLVR
TTVPFDVRPG
RFIVFNSKQL
EKSLYSMIKN
PVTAMLVGRD
EIVPYNMAHN
VSSARFRKVD
STGTFVVSQP
GITARNIPRG
HESYHKHLKP
AVCLRSHLGR
VVKCLKNTPA
AGLSYIRFSQ
VMASFKILAG
PKTLYVGNLS
GLDWLSNQLR
AVNARSPPSV
SERTFIAIKP
SVATLALSHV
ILNLLTSRSN
GFKRFHGRAF
HPLVFHTNRG
VAMGYSHSLV
SSAIYKVNNN
QGGDFTRHNG
DAQMRAAINQ
AEALYTAMKG
RKCGMKNFRN
LATLNKTGKA
DLEPFKMTPF
DGLILTSRGP
IFAKFSAYIK
YISPYFINTS
HVTRRTLSID
FSVSDLPKLP
PNSVFSQWRV
EETWRNLQKI
WYVPLSLKNV
YAMAYSKAAF
AYIDFARQKL
IIRLVQAFQF
VQAQYWHDPI
CVKLLLSKGA
DKLPRVAKSK
GKRVRGRQYP
TIKFFKNGDT
GWLTRLLQTK
GSFGRVMLVK
EQKKRALDVI
REFLRKKLIG
GRIQDKHKKL
NPRKYLRSVG
KPYVPKKPPV
PKKAMAMKKD
DMVQYLRSVD
VDIMRRAGIK
IPTNYKGQVL
MGGKKFKATV
VIGNYRTQLY
DESLYSRQLY
AAKRRKIVTY
LKFARKHSML
GFKKRAACLC
PKAFWRQPAG
SGKLWRDGRG
KVLGEKGKNI
THDYWKALVT
TGTNRKFGYV
KSGVKSTHQA
HLTNLRRVAG
TGEFEKKYVA
EKLKEKKLTP
TQVSRKKLLP
GTGVRLKTRG
KGQMRLSKKM
MWKPFKISLN
LDIDPKHANK
EEFQRTKLLN
RLVEMSEKKG
PAIDWAYYRA
INGSRLNKDN
YNCGRGGHIA
IQVPRNLVGK
TTGSYIANRV
ERDVRAQLQR
ELRTYKLKPG
YIILYNYRHG
RGSVWTKAKA
YDNSLKIVSN
LAEELPSLTH
EQRQRKIQKD
RYLQRTVKHP
ASKRRKLVAI
EEKVRIAAKF
AQSRYTRANL
KDKVYSYLNK
IAFVRKIPWT
VLMSRAKHHA
KELGEKLSKD
QKQRIAIARA
SFTVRADHGE
TSFAKNCHED
IMKAQALRDN
GCLGRHQNPG
SGTVRLKSTP
EPQIRKIVDQ
RAIKFLSTKL
AKTEWLDGKH
NARKMKFALL
SFKRFHGRAF
ILWLDYKNIC
SSFHRIIPGF
KQKFLRLMGA
VNVVEQEKID
DVTSRVTYKN
PLHTYGLPCH
KASVMLFMKG
VGRMFKQFNK
YVSSFYHAFS
DNIPRRTTQR
LDMGRKKKMS
AKYDDIKKVV
SPKDRCKSCN
AGGMRIVQKH
REAMRIGAEV
HCVAHKLFKN
AAGTYKFLFS
QPIKLARVTK
KGWMRIVTST
VELARIKNAG
GLNKRKMIQH
VGARRSSWRV
KEHIRQKFVA
SKQKFVLKTP

## Sheet: YF_decoy (S7)
sequence
FSHSAFTFGI
YRRLRKGYAP
PCTSTRTGDA
LYRRRYPRTL
MGSMAVMDAY
SFSRTKKGIL
FRGGSYSLKK
NSHLVIIDSK
HIMGCYILGN
TIPARIMQQW
RNLNRFSCFV
KPRLRQIPSA
QVAGPLHSNG
DNPPRFAQSV
DSVLRTPPVG
FYSLRRVYVV
SLGARGGTLE
GFALPHPLVE
ARDIRDRTHK
MKNLRKLHLT
PDIKRLLKVA
RKKPKMSIVA
SALLGARLKE
RDVGPLSKKG
TPYRMFKRQR
ALQAKTQSIE
HLRRVKTMPR
GDSAALVSFS
RYVSRRCKPL
VRIGRYRMIK
VSSCRFIDSS
AAVLVALAAQ
MVLLLHRHRQ
LLKDRWDDLT
LKNVRIDDLS
KGKRRNSGSS
ARLPRIFHVN
RKSNNKVLFD
SDTVRADLSK
VRVAASPRPG
DKDIADGCME
DSLVRDHDRE
LSVSRNRSTP
PANDRPSTRS
NASVAQLHTA
VIVLRTVKRA
DLATQSLLSN
LQGLRSQVQE
KTVYRGRIAV
QYKLRATDAK
MAYFLRGQLY
SLTGRRNQPR
GLTSRQKLVG
SQAVQQLKVT
ASYLRDHKQE
LVGGPGGALE
FIPRRAPFDL
LLVIRNYGPE
VKTSDILGAG
SIALRTPRTP
LWLRRLHRAH
CSINRFQQVE
LPIGRDRIDM
DLWVRGGRIL
AWDVVLCISG
RNFWILRLPP
SKAAHSLRQE
KQLNRRGKIS
ICTSRDGDKF
VTLLRVKFRS
DRDGRSPQPE
KSKNRALVHW
SRKQRWLQFG
PKRRQLGTLL
GIVHRDLKPE
FGQMRNLRKV
HYCPVGNYQG
QHGVRPIKVN
AAKVLKFNCE
MRWTLMLQLL
VFLVSNFDVS
AQRSRCVRDL
SARVVYSILQ
TIQARGDGCT
RSALATLTIL
VRGGRVNIVD
TVRDRRGQNI
GCRRRRQDRA
PGTQRSNSSE
NPRLDDYYYQ
SGDPLIQVKE
SMARRGSRKS
NLDPGATVAE
KVTKIAVLSL
QSLGRVHTTQ
VALADMILIN
FLPIRRLHNY
IQRTKDAVRE
LDILRLNVGG
IDTKAAPLYC
DTSCRSTPSL
ARLHACAQKL
AQILRCYRDH
LYLVNWIWRF
VGFVLRPFNL
KMGNRRTANI
DHGVQACFGR
SVTVRDYIQS
VALVRDSRPW
LSPSRASPGK
ADRFRSLLQA
YQPSRGRYQF
VSSFRPNDFE
PRHSHSFLPF
YVRLNDAYKE
GITTRGLCSQ
PPFRRISMVE
GRAYRHRGSL
ASTLRSIRNK
RVAPPSKPFE
TDFSATDGTV
TFPALLQSGL
APSGRSIQLQ
GGAAAQDGRL
SRAMRLLYYL
AMKRRSKDTC
LGPYRATKLW
PFPTSRKNGE
LLWFTGDNGP
TAPGPSVKKP
TSSLACGLRI
KVKGLVKQHI
LQLLRRCVRD
AYKVRITSAT
RGRGRSGSIV
IIHPGCLKIK
LLPDRRGSRL
ALKQRPDGRW
TVPPRHYCIV
AATGFIIDPV
RSACRVLRAG
LFRQRVATLR
VSVQRTQAPA
VLPDTDAQAP
WLAKLGPDGA
NKCPDRLLTA
ALLGRAQVVD
KRCYPCLNGG
AGSSAMKLLE
VGSPRTSDLQ
PSNPGVQLPA
IYTIVQTNCS
SKNQDHGLYY
RLKPRRYHGR
RLTVSRDRQS
NQGKRGLPGL
LKNSCFPTSM
LRAPSPRDSD
YFFHQSVQHR
VAHVRQHDQL
QLAQGGQLTE
LRVDRVIQQC
GCDCRVFCDP
HLAVLNFPKY
GNLYLNNKAL
SMKSVPWLKA
KTQAALVLGS
GLGSRAWRVS
RFANRAKNIK
VNFKDDLKPT
APQDTPKLKK
DNLTLRKRRD
TPTQSSRFSE
FKKVLKSNPS
KLAKIGQGTF
LNKLRVLDPE
MKNAKLFFKA
GSPGRSYPHR
LQGGRSPSMH
DSCTRTIGLE
GVKKRRIPRF
KQRLRALSAE
KMLAGFIGSE
LYHYRVHTGE
LLNTRVQQLE
SSILRNLSWR
PKVVDLALLT
ATKSVVSIQR
THTHGHRVLW
KASVFDLKAI
TRTIFAILLA
SRQIQLWHFI
RAGLRHWRLA
KTAKAKNDRS
KVYTCTICSR
SSHSRCGQSA
IGASTNVVCA
SKAFRCSSFL
SSYSTCPSWE
HMHNRFVVYR
HYLHRQVVLV
RGQKRKRGRP
SWVRQAPGKG
MPLSRSLSVS
FQDSRFKPGE
CYVTRKSASH
LDQTIMRKRL
PATCRHRQAA
DFLRRQNHPE
TLLIRDVRVS
ARLLRGCVVE
CAGLRHAPTA
PGLISVLHIS
FLDGRTGQQL
FGYLRDFMRN
LAHSLGRWLV
GVTGNDITTP
SVAVTNGGVE
FRDSRLFTDV
DKRARKQAIK
TVMHGKSTAV
VPGIRSLMGE
PVYDGGSKIT
VLTAAHCYVD
NLTVRSKKGK
PQRLRAAAWV
PNQPDNFFAT
GSSYRRQAAV
SPRICFLLVG
SSMIADAVKK
DVIRLFKKSK
PSSRQHTMVS
KNPTRSLDVV
QVLSRSSLRR
SAVCMTSMNR
NLHSRAQHLA
CASDRNIVLY
GAFSRIIKLC
IIHARSLVRE
ATCKRPLKKE
RYLCCGKLRL
LRDHRRIGKE
QSKPASSLIG
GSVLRYSGTG
PAITTTSNSC
RLFAPAQSQD
VSQTNLAHIC
MTANRVLMQL
SFQQRLQCMM
LDGLKVYPID
PLLLRHQDQR
GYLNRNALDT
HTDFRPVPLL
RKPSRGPDVE
FDRHPGAFTS
GNAVRAGTRE
GGLVFHAIGQ
TKKTGKSATE
SKRFRFDDSL
KFRLRNTPAS
DHPIFCCLNP
RRQMKVSNRH
STRVMLDKWE
RGAGRGGGAP
RDRSRVIDAA
RALPRGLWPG
LTKFRKAQHE
RTRPRAPAPV
QFLGTVYKVH
VYKGRLKLPG
CKAAYQHLGS
IDFNIRIKNV
RDPLAALARE
FSPSSDSLLS
SRVLRCRDSS
LKQKMRNLFE
SASLRAGMHS
QLRDRPSRRE
KPWIRDDGME
DFPILILSRM
DPPDPSPRAE
LKSGRVFIIK
SHRFFHRMMG
ASANSTAVYN
SSTSGKASMK
HIMKWVSDVD
KTDRRRRRPR
ASRLIFQVLD
DFQDRLDCTA
FGLARAYGVP
TLQKRARQTQ
RLAGRLLPLQ
PPRRRSSRSS
LKDKTPVAIK
RPLTPTYAQA
KPGQRDWQHE
LLLKHGASIQ
TINLTQKPDA
GWMAHYFQSR
RSASRGQVLL
VLIIDRVSTE
VLQLRPSLRG
SAGNRAGGTQ
PPTPSRGWRP
MSAFRSAFHS
VLRIRIMNSD
PSKLFSCVSI
HHLQRMAQVA
LFARRRQLLL
RSSSRFIKRK
LTMAFSLSLL
STSSRNSPPR
YHWINICLTL
QCWKVIMVPT
CIRGRKATLE
NGQLRVGFFT
LCVLGLIDTE
QVQARLRRLQ
QGWDRKYIVL
FKSFRRISFS
AALPPALSHT
HIVIRWFWAA
MKMGRYWSKE
AWRVLSGSPY
SDKARDRDPE
RNFLRWKTWL
DKLNRFNKKY
VNDIHKKIAL
ITGQRRSSPW
TRIYRGYSLL
PLLTRVNPRL
QVTLKVSGPG
FFCYRWLLLE
SGPGRLTAAE
HVRHISNKGM
NLRTNRQMAN
IDSQRDFTVA
FHTVVIDCAP
DLSWTQDPLE
KDDSKHKGRE
YLRQRWTDPR
PLDRRDMLNE
QLINRQDRTH
MGDGKKVISL
NQVLQLIAQN
PVGKDPGLAG
ATSYLLFKPC
ITKRRHHCKA
KQLQRFDPSV
GPGSGLSGGD
QIVNPHLLKD
HPSGLTHHHK
LAALRQRHAE
NGGGRSGTFC
LGKSHTHGSL
PPPAVFPAAR
DRMARQWTKR
GPAGQDGVGG
SLHALSSSLP
SRNLRVLLVA
PRKRRRCPRP
QLCVVLNNVE
PPSYRSLDVT
DRCQTRDLRW
LPVVRVPRAL
ANAQRLARYQ
SLRSVPLAVA
FSVQRCARCH
KARKRNRKTK
VMVPGVQNSL
DSVARGKLAA
TPDARSHMLL
ALLQRAVAHC
SQMLRQMRLT
FGRKNGSDPN
KCIQKGVTFL
SSTDPPQCTH
RLQFRDVAGD
FQCVSSALTV
AGTVTSVSLL
LPPARSPSQE
GLSGWLATCS
GFSNFSNLKE
PPLKGKVQRI
YLISPLDFVP
DGVQRRLVGT
TFFSPCQDQA
RSILRQIMTG
AQDRQLAGQL
SQVTRTLDSL
LPYCRPTFPT
HSALRIHKAV
KQGLALDGKL
NSKPSYSDIA
GGNFSTADQL
LLVLTDLLVS
LILGRTHGDS
VKGFSGAQGE
PTFQPTTPVP
LLMARLSFCE
YMHSYLQTLE
DGDMTPQLAE
MAQIRVKSFE
GSWCPMKPKK
QRHPRLRPQS
LVFLRIYSGT
DVRHTWKSNC
AKKLRLCHVP
LPAKDVDLDK
AMAVRIQAYD
PSKTLDPSID
GKPMSAKQSV
PAQFRQRSQS
NPHQTGCGHR
HDGINACAIS
GKMVAVFYTT
QLHLSKIISK
AGTIRCASFC
GAQPFRFKKI
GVSVRTLRGN
TLPTRNTTST
LFKQRIKQFS
GDDLRQDMLI
AAGTLIAKVK
LKDQTDRTPS
KIWTAKVSVP
ADKTRGPTPA
SPRKRPRLGS
PGGVFCIGSE
DVVAIMPYYI
SLQDVVRGDC
GHTGRVLAAA
ALRYHPDKNK
MTSHRSHIAT
HVGATLCLSE
PNGVRTHLID
GNGGCSHGCS
RRTTRFTGVI
LSISAQAITH
HGALTTSFTG
KVRQTFDNYE
NPKMRPSFLE
AHPYRTKILR
YYLWCLAGGD
MRNSITSSSD
PRLARLLGLH
GYLQRCIIKH
DAAQKSDSGE
HVSACHSFDL
ISTSRVLTQD
SHLAVLKQKS
AADGSGIFDE
AVASSTTSNE
VAFGQRDGIR
LLDGGARIHH
AAGSPHLALE
GRTFRNFITQ
RNAPPRPAKF
ILGQLPTNPS
GQWVRIACLA
GVKGADGIRG
PDQQRLIFAG
HRFCADCIIT
SRSSRHMRLT
PGVLRQLVIA
HNSKRHNSAS
SANKSDDRIW
VDCTPLLNQL
VSKCRMDYQR
AGLHKTQYAK
FDGSRRHTSM
DRLIRMNQAA
CQRLRFIWLA
VRVDRRVRRE
ITKSGRTQQE
RGDTRSFSAN
PALQRLQKAL
QWLVRDLRGK
GASGPHGPTQ
YNPLRPGVTP
RPSGRPINTA
YQSLGGPFPK
KSLKRTFQQI
NRSSKKCDKE
QAKKLRYIPV
NFFTRKDSLN
VAILCNHQRA
FKISGKLPLV
AVSKRLSVVS
HVALLKMYTS
YTTHTDGDIH
ADQSNLKTHI
TPGLRRSIYF
ILACGSRLLR
LHGSNDFAAS
DSVQRSPLSE
NDFLRKRLQQ
LPHGRQLRLD
NPFPDFAPQK
NPDGVINGNH
MKSFRALTCT
RALSHVLQTP
TCQPLRKGQP
KGSFFKVTMA
AGIGRSGTFS
SVFSAMKLGK
KLTRDPFIHE
LSSLMVTVTE
SPDLRQDFNM
PSTSLPKGLT
LFDHRLCSCG
CTSRRCLGSL
KKRRSWKNAE
PLRSKASLIE
GPSVRQCTAN
GSLNRYLLLM
KFCYSLQDKI
VSDLGKSYRM
RRRRRCQVAF
VRVPTPWVQS
KDQARDLTSA
KNCSYFRHFN
TQIPKTPVWV
LVHGAPDPTA
PAKIRIADST
CPAVRLITLE
NSGFYQTSYS
LHIMKCDLGS
GVDQRDLYRE
SIFYQQTLPD
PTNKLLYAKD
NAMVLDLCHK
SVDDFLKGSE
TPQSTGVNTR
HNVMVHLQQE
RDAVTAADVD
NSGRLQDLGM
MDTARTPLSE
PFLLRDLLAS
VLILRSVLAI
GDKGHLNAGD
VRGGRHQRSV
DVTHFVAPNS
SGHQRKRIAE
QFLPAHLDIT
VGDLQVTIKR
PSVPLSCATY
RTPDRSYSDM
LSLHRATSSH
VVALVYIIDE
VKLRIAQGLS
PAVFRRIQDP
YRNVIQRVIR
KDQLFPLAKE
PSKGGGMLHE
MVKLRRFLVM
AVFARCLSSL
LQASQGPLAA
AFQRHKRTHT
FSSNRQKILE
QDLNYCTHHS
STTGATIRRW
PYTTRPPKKS
MSVTRRRRYT
AVARRRASQV
AIPDRSARPL
GKSSRILTGM
PKGVCGTIHS
HCLQRVVSFL
DSSSSSAYPK
PLFSKSHKNP
DMVPRVRQTR
MLTLSTGPFS
DHLVKSPSFQ
KSDPVQYNQS
PVTLRTALRD
PPKARSQNRE
PPRLQGRGGE
GGTDRGSSWG
LIKQMGCLPE
LASSMSAAPG
ISYFRPLRPS
SGIHRSLGVH
YSAKRKASMG
AYRCRTCGIS
ATLTVDWFNA
FKNCSVAAAP
NLKIRLKGIE
APYLRGAAQV
SIYSRRTMKR
NSNKLITISE
DCLGRLDLQY
RGLRRDGNAE
CMIFSSPFCG
FYVFASLAAA
TQPRPQWNAI
LPDARGFVPA
LKHMRFPLMY
SRSTRVTRST
AQKALSLLVE
VFSQLLQCKQ
KVIYGSCAGF
NGSLRFSTPP
VVSCSQISIV
YLDKKYVAFG
RADTRRWCFN
HKPVADTHWS
LRASQDKHTE
TDMRRQMFAE
ADSRRKPKGS
TLYNRFLFPE
SDMYKVKLIR
VVTIVSAFQF
APRNYWQKDG
GDGTTSVIIL
VFGLRSRRLR
GYISQTTYFS
LLALKGSSYS
SRVLTATGKE
LVLFRGGAAR
PSPPRNLAVT
ICKCRLFSGE
NAPVFASPSR
PALLIAIRPV
NFSYRFSIYN
QGSSRSLNVS
VKYKKRNPCR
KTKLSKNLLR
DPSATLDICT
TANRSLVPTA
DAVRRPGTDP
PFIGYAGGKT
STYNSFYPTS
DSGRRRRRRG
RKPTHAVCVV
LGNLIPRHQE
GFRVRKRTCT
NTSQGLLTFR
NGGMTASRLL
YDGKRLQRSE
HVTMRVNPDG
RWNPRMKPQE
HIYIFHKPHS
RTTMRQIYSM
SGLIRQKRQA
DFFLRRKMDE
LARSQYLQFQ
ILRPNNGIWI
GNGTAFCDIP
PVRAGQYDGL
VIVPRDQTPD
RDTHRVLASI
IVPVRRSLKE
DITVQVSDSS
VIGSRPTSPA
GPDSQSSGVV
SISARNSLPK
GYPLRGHVDR
LYGNLHYLQT
THRDRSSNTA
KKKSPIPNYF
SDTDRLLSND
TGKDRAVLIK
NSKLRLTNQE
VKLMRFDDPL
INRNPDLLPN
QAMKRHLTKI

## Sheet: WN_decoy (S8)
sequence
FQGCISDFCD
SLVQRNRDYQ
CPLCRRSILQ
LNRYRDTLRR
WFQNRRMKWK
QRFLADFRDL
PIQIRVGIHT
LVWLRRLARE
KKQAFNAYKA
TVAARSAQNQ
FGGARKMPVG
LSRLFTVYCS
NISNAQALLE
ARPGRPAKNK
TRCIRAFPNK
KLLLSHPAAV
HKRFRHDLYW
LLLTRRLKIK
HRGFRRAIQT
GWPDLHTPAL
ATSPRLPAKP
SLKNRSAFCS
VSHQTIHDLE
AQKCRVQAAW
QLMGRNIQKA
MASSRNFVGF
RYHLGNDVIL
SPCFRSPCMN
VPFFFFSAIC
GYKIDVRGQT
KQRCRLDGKE
CAVRIACIFG
LKSQGGDGYY
PSGPARCVAL
GTSSRIGSSM
QLYFFLIFVI
LKKRKPRVKK
VNAVMNLVLF
VKLQRIQKSL
PYPLRDVRGE
PFTTDPSGNP
NDVIHARQAY
HMRPRSSRQM
PSRKDSRVSS
RVDRNTAFQP
VYASRTLARI
IAKTRIHVDE
ITILRFMGDL
LKAQVANLSS
SGTVIFCDVL
NGSDLPKVST
LLAHRIDIRP
KALVCMALNE
HKFNLSMHQR
LALQSMFGDA
ARATLGNRSH
SGPHRPCLKE
AQLRRQLRIL
RPLPRKVSQL
QGLYRIVGVN
YLLLLDFDSD
GLGSRLASSP
PNIIRVFRAF
QIHKRTHTGE
ARQQRFAHFT
LIGPLLICYK
ALSLRPTDKH
LSIAITHVHK
WCHGKRHGKG
LRKIRGFLVQ
YILRRDSKHP
SKANKVLIAD
PTFDRRLKNK
LRALRFLSVN
KNKRRRKKKR
HSSLRTVQLY
KPQQRMLVTP
LTMGRSHFSS
ACDSRAILSE
VFNARKSTPE
MDSPRHQSDP
TTTADITTTS
VALSRWVFKE
NSTASITGFE
LRLPSSSVRE
VLAKRSYKQL
ATLGRARAVE
MVRNGRNPCY
VSCNRDILCP
RAQLRIRIDM
MLDYRRMLME
GGSDSRTARL
DKSFTRCSYL
DTLPRHIQIA
MYYVLQFLKE
KRNYIRMTDL
CYQVRQVFAQ
DISSHLGHVE
AVTSRDSPQP
NVKDYYQKWM
DTKGRWNTTF
SLQGRAGAPL
AYAVRGNKLE
FLWLARKLIG
RSDVYKSDLD
LATLRMRLGR
TQINRLLSTI
SRAQIQARAE
IVTVRILVLE
RKPKRIRTAF
QIDNLSTRSY
RLRVRLLAAE
VDDLRKVLQV
LSVNKISPSE
LPRARRLTKE
YLLQPTQGCM
KRLQRLIPTG
GGLSRARSAT
QMRNAKLQQE
QNQALLLLPW
NFVHAVIDGR
IQRSRSMPSL
ILKQRNDQTE
PGAPRPSTPA
FILWPRNDIE
LVCLAIGGNP
KSWTRKQLME
SSKDPPGLAE
PAAARRLRDG
GFSAFNQLKM
YKHDRDIALL
TTRLRALGAE
RHPARKNSKE
TPGRTSSTLS
GPLNRTDNSE
SIPDFQRKYV
SSSAFSSTSA
RIAMRAAQSM
RYYLRDLQLL
SDIPTLLDIG
KNVVRVWFCN
VWTVRDFMLE
DIYKRMAGSA
GRKWHNLSRE
RKRRRDCDRE
ITWKDFVNNY
LLRNRLLDIL
LLAIFNRKIS
SPSSYQLMLH
GGPCRSWLVF
HMLSRPVPGY
TKTQCVRIAT
CQKISPPDCQ
NASDLPLSIE
APTGPPVSKE
SPQGRSSNSS
RVCARPLRLE
FDHLRAKKIL
KKNDKGDQGL
MLKSRIFTNP
RVTLRPFAPF
YMRNMIKHAE
YVQVRGSVPL
RQLYRCNKPV
RHLNTHFNGE
TAVTPDGATV
KPRVRNGVHC
HPMLRYTNGP
IVAVRGLQHG
SSVLFAIYDA
APDVGRMGIE
MPRPYTFQVS
GRDGIVATRL
TMAKDVGNVV
APPNYADVVS
GQRDRYDRDR
LCRGRAFVFD
DTFFHAYVKE
HVTGRDLRCQ
GKSKRGSMKE
ANRLRDWFKA
VRRPRPKPQT
VPGPLALPVL
IQFYHLVGDC
DKKHKKHKKH
GKSRTRRTGT
GAAASTGVVH
SHRGSPRDPP
MVDVRVMKKR
QPHVVSVAAD
TWSSKLFVVA
APSVRPDAFE
GKPYSVPPGV
AMRIRVGDSM
KLFFRLDVAE
ALYFKGRWHH
SHHLVISHLD
VAAHFIGDKA
RVDLRVWQDC
FAAQTVGNTY
KDALRKALRK
FLLARHWGCR
LHNACSYGHY
LSSVHISAPG
LQQLRLKINS
IGKIRDQMAA
QQRSQLSKKE
IVKYRGVSYG
KVHHRLHTGD
GRNGRDSGDP
QMHKDGALYR
LTDQQQAAMQ
ISDGLTLAKD
LVIGMASMYD
SIDDRHRKNR
IWLYRDGYQR
LDWKRQHHHY
SKTIVDLVLR
CSCFRTSIWD
MQNKLWVKDE
KPLTRLHVTY
SGFKRHVISI
AMLILGKLHY
QSSRRHRRCE
WILFRYPLTI
WLQTVSSDPE
DPYYSYLNLN
HHLFANKFDM
HPIDKWAIAD
NTADRQALDT
AWKQGSVPPL
NGGDRAGATC
LPNGLSASLK
SRRLRRVSLS
KKAGHPFMWN
KKTKRRKRGE
AAALRLALDQ
FNLVQVGDSL
ATGDVVTFLD
CLRLCVGQTD
LWLSRPLRPA
TPSDITCHME
RTLILTHFPK
LRKKSKPSLY
GVVLRVVTVL
RDVRRLGHAA
IVILPSLRPE
VPYRGIDCLA
IIIAILKIRS
PVTARLPSPT
QHGVRPIKVN
KGSSRSTPCF
LAANRHSLVE
PLDLRAFDVK
ISSVQSIVPA
DCPPRWWAGE
FYTVRCQVAD
TDKDGRLSKA
ILQFRVKKKG
WTTCRANKQK
LHRKRYGYRL
RSQPRAPPNY
YLYAIHGYFC
WSKYYASLQE
RIHTRVKRYE
VAGSGFRKTE
IVQTYHVNMA
TFCARKRCKN
SSNVRAMMQE
AKPFRRLSNL
RALRKKRKAL
DYGFYLLNVD
CWGQQSSGTC
SPAYRLGICT
LKLGRLYMGL
QMKAVRKRNE
MPFSAGRRSC
SPTVDRRLRC
PKDSRRGRLE
NCQARPPPAG
TFSISAVVME
GSTQITPVFS
VDRYRGRRAK
DDKSSQYVWH
KQLLFQGARA
WYLPKMARHL
YKVGLGLGYL
ILNVAQGIRS
LDLRRKIQVL
GSSNRNPVTK
QTSGPWGPGW
RSSSRPCSPV
LALQRGVFML
TPAKRRKDFS
PSTLRSKDTV
RLLGRLRQQR
RAWIRVALME
TTPKMITDFF
WSDHRPVCRA
GTRKLTVCPE
MRILMKGNSC
YAYLRPPAIS
SVPAFIDISE
PTAASASADL
NTAIKVVQQR
PQPRGQKKKK
PTSARCDDLE
AHIRSRHWHE
WFYARLKGLS
FSRKSHLITH
KKKKRSKAKA
QDLDLDSDAF
GAFQRACQPL
AAGRRMDGDC
SQTQDGGDRS
QHLTLGAQIG
LFVSYTVQLG
TSPSLPNISL
LKHGRVFIIK
LQLDPSLLTE
SRSPRWKQRS
GAPQPPPPPP
THSHGPYAQQ
IDRGRFPVNK
LASKLSQPQS
IKQSLGSHGV
QISNINFYNN
RKPKRSLTSS
TRRSPGCGLQ
QARRIAVDWE
SVTASVVTRI
AQNSSGTLSS
SQKIRYVFNL
GQCGNQIGFE
TNIQRKYLKH
AMKDRQQKDI
SLKKRRRGQD
DTKSLLDASE
FLGISLVTLW
RQRFRRFCYQ
KLWVRMQHQG
IRQFSSCSPR
TGDRPFVCTE
LRKFRDQDPV
YTAGMYPSVC
LCGPRRNSWK
GGLGRSITSP
IMSWRSANDE
GAQLLGAFVG
LRVLGKDCNE
YRSFRRRLLK
PLGTYRVLNK
KVALALTLLR
HHQFRKRLVE
QRFFVPPTFK
RHVPLSRVHL
YIMYRGLIRL
NANGAPAITL
SSFWILNALI
PFRGRGRHPG
CFVQSITTQQ
NTCKIKLFCL
SFPDPKLLKE
HKTPFSPLTR
KRDIRRLYAR
DKAGKDKKKD
INGLRRVLDE
AARGRFHWFG
LQGLRSQVQE
ILDNKNGTYE
FLVWRYLLRR
ATLLKSRTVL
SLDNLPSGQE
DSLQRIRQKL
SRDPRDFAPP
GYQKLDVKSI
GHLFRPDNFI
SLKSRSGTSS
IVQSRRLFSL
WRRPPKKRHE
LLKHRFVLRE
RWFYCDMVTL
MLGVQGACKD
LSIKDSQGYV
HAQSSATWSC
RLGKIRDAAY
SFAAVSLCGG
AGRIRVDIIN
KTIAPVFQAM
RVVINISGLR
DPPHRDRLRS
SPGIKNKNFK
KLQSRRNFWS
LLPVRWMAPE
GKPIRKGPGK
CDLHDGFSGV
ADQLKQDLQE
HRDLAARNIL
LPQPVFWPLL
AAAGAGDAAA
ILNTLIYDGK
GKLRYANNSN
DQYMKMTVQL
LVFSVSIARL
KPIVRQNNSE
LKQFGVAPLT
DIMGLKDWTE
GFPWHVVALE
NLSQRSSSNW
LSFARSLWYQ
VQVPFQVLPG
PQNISHSLFE
NNLGAVSLLL
DKNVLFIFYE
STSQDPLLSQ
RQNQRRFSME
PDVDPVLAFQ
RRSSRCHGNS
SALRNRLPRA
PVRLLYPTAL
SNVVRASDPT
DSRIHVDAQG
VIAHRLSTIQ
VNPTPLLPAA
AASYRLAAYG
ATGQTNSTQG
QALARFYCHT
PFLIRMLKMR
IVCLRNLQTK
KRSIRNVYGE
SKVPLIQRGS
AIYDYTKDKE
AVILTVLALA
CTRDRDCPKK
RKRSKGDSDV
LDLIFCADLR
LLSNKHLSLL
TCQFRKKTRT
GVTMAQYQQS
DSAGRSYNKL
STTVSTVLDE
VYLYRGGHKM
VKQARLRVDH
LGNVNFTVSA
QCMKQFLLLY
SQLQRQVDVL
LVPTPALFYL
GVRTKSGDKK
SPGVRQKVYD
LTQGRCDIDE
SPSRRPIPCK
LQLLRWRCAL
KPNSRALCGL
NDVCRIWKSG
VSRIRRHTAP
YLNLVLDYVP
HFTMRSPFKC
LNFIRGVVDS
YSRPRKVLVE
FQVFRSSHPF
LLPKRAIQFG
GGRKRLLAIL
VIAIRPIRRI
CTPAPGTYNE
SLPPWDNSQS
LLPLRPKDSL
TSVGFGNVSP
IKLARHFIGL
FKILRAAWDI
TVVFRDLQLE
QVGQGSRKLE
LFRNPWRCDC
QAAINAAIIE
HDVLRDDALL
IIDRVVYDLD
QPFGGGGPGP
SASFRSKAGL
TTQQAQRLKD
GLASMTQHLE
CLPQRCHGVL
SMPLPLNDVT
DGKPRVDILK
CLLVASGASE
NVHSPKTLRK
AGFQRDLGSL
PHGSRVACRD
TKTLRDSPNV
LPKDRTVKHE
LLWVQQTPAG
LDSAARLSLT
TPPPFSLPSA
GSIKRVLKDC
WSCWRRGCSW
NVNTSSIHVN
RCLLFLTLHR
DYRSQLSKKN
RRRDRINRSL
LSLKYHFVTP
QGVSRILAHW
YLFDRRGKDS
GADLRNLCKE
MDCSRRGHGE
IKHKRIYSTE
KRWFKDNYNA
SAVSNTSLVP
RGQIRHFCNQ
ADHIRDIWFG
FQDRISGASE
IQVSRLASPL
HQLAPNGIFP
LNVTRKSGQM
LKPRRSRFKD
KLPLRLRIFE
FDPRKRKFSE
QLRDRSFRRE
SQRYGSGSGE
PFSSPVGQRI
GVQLRLPPGE
SFDSLTGCGE
LGCCLILFLL
NCYLQARDLP
LGITRIFNNG
ASSSRHIIIG
KLTQNKLILK
GGGARVFFQS
FYVGHSQGTT
INYVVPRVSS
DLVKRKIQVS
TGHYRDDNHE
LGFPRVAPVD
ANITRLQKAH
FFCDVSPLLS
LGLRPKRSWR
RVTWRDLSGG
LYDLRGRNSE
AHLDRRPTVL
CIGFLLMLLP
AYQTRRPILL
AFLQRMDMKP
SAPLHIAVTG
LGPQDSDPTE
FLKMVAKLLE
YDLIRTIRDP
TDFRRFQMIP
VVTARDRGSP
FRDAAYGSCS
IILRAKQQAV
IYKTRFRVDV
GAQLLSLASY
NPASRHFRRI
LRAMQKQQPR
PRALRSDIRP
CKTRRNSVFQ
GYTCRCLPGF
NHHPPQPILE
DIAIDDVTLK
MSSLGDQIRD
DFYGPYAKAS
TWQSRRLMKK
MKRGLDVQME
SIGPPQTSQE
ACYPRRRIIN
LKHCRPRNLY
KFKLISQAYE
VLVNKSTQME
DTSPRGCNIK
SLHDRIYVIG
HLWGFYLFPD
LKRNFMASTP
SLAKAPRPTK
DTMVKWWDLD
RPPPRQSLQE
YQYDVCLMGD
NNSGIDHPGH
SWLLRLFQKE
NLKVHHRLHT
SSLPSDYSSR
TKLKRGRKKK
ALIKVLPGFE
LRLANNQMDK
VFQFRMSANS
VPVVRLPTDS
FGHMDGNDYI
RITSGRHYWE
TAVLRVKRKR
MAKYRSIRGE
QLALRTDLTE
KKKLTPFIIQ
PKVSDSLRGD
LSCAILQRDV
YDVTKDPHVA
YVALTVLKNG
YPLYRASDAN
HAGRRGSVAK
TNSGTVTLLS
SLRRRLPVPE
SGHSLYDQGS
IIISSYTANL
CRLVRSGTKE
AHTLIVADLH
NRLARSMGVS
TRRLRKQVSS
HNPLRAIRKS
KQVLRLSLTE
THQCRYNQIC
PKQFTSYLTD
WIPLRSHAVW

## Sheet: ZK_decoy (S9)
sequence
GISSSSPGTL
VGLSRLLDLV
YWVLTAAHVL
SLLSLRQRLY
IGHGRQPSTD
SQMCRKFARQ
RILDIDMNTD
SQRLRIYHSS
LPVLTRTAVP
KAVSRVGSHP
YCPRGSLQDI
ATLKRRIRAK
ITQKPQAAPE
KIWKRTSMKL
GQKYGGKGYE
IPRIRAMDGR
STPFRHKPGS
CTSPLQRSHE
FKGSLRIHQR
RRKKRVPKKP
RLLRRRINRE
PAGRRKAAHV
FTFPRLPGKW
GGGCLSGGPE
QILYRLSSSE
SGPLRAARDS
TASSRPAPTQ
KFLKPSNPNS
CFFIRQCGLL
IFPLRPDYQE
GPHPLDVDYG
TDQTRLDTSG
SCTVIATNIL
SFHLRKASVH
DLLSRQSGLS
YSLRNKDVKQ
QLRMRIKLTY
GRSPRKRTTS
GGSAHDPLNK
WKDGLFSSIM
VLVSRHHVAP
RKRKRIRNRS
YLLFRPFKGY
TGSFRSGGDS
DFLQKGLMIS
VPSQHWRSHS
IKDGRIHVGD
HDGYLYLGSF
VDAVVRQATF
KAIPRPDDME
HPDRRYSLAD
YTQKYSMIQH
GSIKRVLKDC
PINRAGTWKR
GKGNRRKKRA
YAIHCFVAME
RCRQRRGQRR
MMKLRIQTDS
AGKVISIPRP
SFSDLCFSSV
SWLPRGNYIE
LYVGLFGHLG
FGNYSCPHYK
ANVLRALLLK
RRQSRSPKRE
SINNRFSYVT
ISIDKVVGAG
TWDTGASSSG
LLHCQRLRFI
LGPRRIVVLC
KIGLGTDVAG
DLLSRTKAPG
TSINNSTPLS
LGGQRYIMKD
PARLKKLKVK
FSKKKIDDRK
LPNPRNSQSK
AHMGRVVTHE
SVSARAAAFE
LNFLRCKRVF
GQSLRKKGRK
RRQQRAGSGP
AGFHGSGCQR
KQRRRRRQAE
IIKVTVKTPK
LRVMPLKLWN
AYLYRYGYTR
ATQKVMKYIE
KQALRSQISE
KRDSRVSTSS
WPQPRKPAVE
TQSHLVIQNL
GGLSLPNDIL
PSFPRPSLLE
PSVSRHGDNS
FSDMRLLDGD
TYYNRIRLYY
IQLLRPTHST
TFGFVGAALE
QAPVRLFSDW
RRLRRQQQQA
AAHGDKMGSD
MSIPDVIRLK
VKFKRDFDNF
KLISSAKQVA
SSVLCVFFFV
AGHRRAKFFE
VLLLRTFQGR
PDNNRSTSVE
TSLFAKNPKS
LTLGTDSDRP
GIAVLNIPST
ALRRRKRLLE
IGNLYNLASL
SDTPRCARLH
TMQAARCPTD
KLRLGHLKKE
SCLPVRITNQ
ASPSRQPPLG
QSCCRKVPAQ
MFRFRSKTRE
ALTRSRSTYK
SDLLRNLTVV
SLLTILYVKM
AKPLRSFFSS
PLAARGKPRR
FLTGRIVYIS
QSVPGALSRE
GTQARPDLFD
RGRQRVGPVS
KAFSRKSQLM
LCRNRLGNDL
VGRRRRKRKR
NWTAFLFQAH
AVLTRSGGAS
APGARGALAG
AQPDMVSAAP
TLWGRGVRIK
VHKIVSLLAG
IFVVDSNDRE
NVQPRVGAKI
RVRDRLIRTL
RQLHLGVSAI
WQVPRKGVKA
GSKAISYLPS
GQPVCLLPKA
PAFLPDDDIY
AAQPRIKGQE
PLVKRPRMAE
VRGNSTILAR
MSCSRPCVCS
VYQVRATNQG
VSYVRQVTVT
LFTLFLLLYL
YQRLRIDPIN
RYLARVGDLE
NALWPRTAIH
KAGDRGDRLE
QGILRTTAFP
LVRLRNKRLF
LKTFSFLGFE
WVARSPRFRA
TILKSTLKGL
LLLRDIRSVV
VTITSKPFKE
NLGPWIQQVD
VLGQRCSTTW
AVLAFVNATL
LSSIRHMIRK
VLVRRHRAGE
VDTSSPGAHL
GGVRRIRDTA
DLKIHDQIQE
QDIKVLGRKE
GFTDQNYRAL
MITTAVTLFC
TLPDVNLIGE
LGRLFNRASG
DWMLKTALGD
IHKPQVFKVA
RDRDRDPDHS
DFFLYIAYSD
RKALRMIVTG
PVSCQSLVPY
RKVSDHSLLM
VSSLRPPRLI
KQFVRYINML
FGQMRNLCKV
DHLTRHVKKS
PRAYRLYSTY
PLPLRDPSHQ
ARRQTMLFSA
LGAFYGPASF
ALGLRLQKTA
KVLDAGKVAQ
HCQSSRRHGR
PLPDTFFDHF
GSAVRRVAQE
VVVSRCMLQN
PDATFQVVLD
FLLDWGADPH
HLALSVKRLW
KAVLNRNRPE
MSQLRKLCHQ
TNTFRAINYV
QVHKRTHTGE
VGGQSAGKSS
SPLHRDLGVP
SHYFANQTRN
GDKDRRNKRK
SQTIRQQQRD
DAHRPGWLPV
NPTPRHGGRV
WSVPDALQKW
NLDLYPDATE
NAGRDSDALR
YLRAIQAGCS
DFDKDGDHFE
QTTARNTFQE
PGPDAGDPHS
CLLLRRKMAE
LKKTLSTVQN
MGRSRGRGPE
PRSCYQLASK
AKPVLCLGLM
KASKRMTCHK
MVTVDTCYGG
STKAAVGSGA
GTSSADSGVV
HRPVRQCVHQ
SLQYSNQKRL
AVNWYAPLVA
RVHQRIHTGE
GSGGRDWRKE
RTFHVDSPDE
SCIINRCKLD
KDSSLHPKYQ
QLDARRRGLE
NLTPRKKNKY
THMWRLGDRR
LNCVRSQQKV
NGKSRIALRR
PPGVVNIVPG
ASHDILRVWD
QCLLRLGVLR
MVMNLTDLKE
RAASRDQLRD
QHPHLPLASE
SSSKRKSRKL
PPPPRRAPSP
TFRARGAGGQ
TQKGRTRRVQ
ILSMALANRG
HFHALCHCLL
SPMYFLLANL
HILDRQLPRL
DTQPMMAQGE
GFPPRRGRQE
PRGLIYVKVT
QHSGPFPSIP
DLLPRHHFDP
LPVARFSDSA
DYVGRLLKPG
YPLPPPTPVL
YSRDTGTPKW
RTNVVSFQKN
WVKRRLKNNR
LVAFRARYHL
PFKFSDHYYG
FNKYQSNIII
LDNRFIQPRL
ASGLRTLDLS
IQQLRRSDPA
QVTHGQVGVG
ADGQDAPVAA
HCLQRAVSFL
LHKKCNLPPA
ALTQHQRLCT
TTGAMCHVSG
IVSVRGFSLE
STLSRADGSQ
LQAMRQRGIA
VRVLRRRLDE
LRWFRSTSGP
DWIGRRIYWT
QGVDRPFSAE
WKRRRRSSSV
RCQSGFAYHL
PLGSRTKKRS
PYFIGIFCFE
VVSSPDKDRG
SAAIRQCPDQ
ILGDGSSITW
YRLTQGVVKR
VRCRPGFDLV
KLHIRKISNE
DFMTPLHVAA
HRSARNTSTQ
KLVDVWGANA
QNKQYLASQE
LTRTRPDCFL
SPITRSFARD
KQQAQQKKKP
WVSHVLSNAE
VKPHVVIDGD
SNSDLYTPSL
GAASRCGSHS
SRRTLPKPDR
HQSKRSPLHA
IHPVLSALKL
ANVKWYRNGR
VRSKRLPTGE
RICWKRDPGT
NTGAQNPYST
RDMVVSLSHE
HRRHRSRSMS
NSDDPVNPSS
LQDKIQKLYE
ARTSLLILVS
LGSLTTANLM
KKIRQMNLDE
QVLTGSCFKL
DKSIRDYSFE
SCACRRANRR
RFLRRFGPLQ
LDSGSAWKQG
GSGQWPQDAE
FRGQRLIIYS
QTFQRIFSKD
LKHIKYHHGV
LSGFIPLKPT
FKSRRAKYRK
SALQMSKALR
DTKPDHSPST
SGGLRTHVGA
YSCKRCQLTF
QQSAVSCVSV
DLSLRVYVWN
DKRHHRSKTL
MKSLVPLMAE
KVVIRRLPPT
KSYDVIISTA
MVLDRQHLGV
IISDGKTSAD
GGALRDLAHK
DAPIKRCPKC
ARNIKNKVMV
LCIIPVPRKS
PDYQRYFDTI
VTTITGSSLR
RHSLRRNACH
WFQNRRAKWK
DGTVRVWKIP
SLIKKKPLSV
AALLRAVVKA
RRTGQIVLVN
IDRRRKRLKK
WARFTGNSTL
GIIPANYVQK
KDSGRCKGII
RPTFRNPFNE
MKYYRDTDTP
KMSPSSLYSQ
LSYLRVHGRT
SASVICMLLN
DDGTGSPHLN
MIGGFRNAKE
LDLGFRSRIS
RQRTHFTSQQ
IVGSKMGTLL
SSPSRPWSSP
WCPKKRRKVT
NTVSRLLMLE
PGPDTYLALL
FANFRSLRQH
KKKVRAMLAE
KTSLRAQKLR
DDSVADAAME
LARVPLAGKC
SLYKLQFHNV
LKLAYAVRGN
LDDILKFGTE
TMNTSKYPIS
PILKILAKYE
RHSYTPTTSR
PFHLGRKLYN
NMTRLSLAMA
PWAPPGYVPP
TIRIRYFIDL
NFLTRSQRYE
MSILPRMPDR
IKARNQARLE
MLSQGLCKPE
NKSRTSQRRS
RGCVSVDNLR
AISDRQRDQE
CASTPCRNGA
SSQGRTLDSD
TDNSTSSDKE
VGDLFSAGMV
ISRGRGQRIF
KRANVLMLKE
DRRRRRVDFH
GSDGRFLISY
LAPGSGPPSS
RRFYRQLLLT
LTHTRGLLGT
QIHNRVHTRV
SRTKRSSARE
LSPSPAATPP
RSARVRNTKC
PVMLKIGTCQ
PHSRRQQDGE
LLTHLDTTQQ
KHLLVMKGAP
KGVAMLNTSV
QIHKRIHTGE
YPSHSKSQVL
GISIRFAPSE
VWGNNYRTAK
GVPDRFTGSG
AFIQRLSIPD
ITALPQQIGQ
AQSPVPTSAP
SQVCRNWNQV
GAVHVSYKSK
MQPNRGTVLA
TNTQRSRSNL
TQYVRHSSDP
QQRLRGAHAE
AGPPRAAPLC
KKHYRSSKSD
SVHVRTHTGE
GPPKDDGGSE
QKLRRRKINE
DKHGRCGIPE
ILNDRLANYL
WFQNRRAKWR
NTFKRIGPPL
FTTTRSGLRG
YYGNRSLAYL
QSVDCRAGLE
FRVLSMIRQE
LSFLRDPLRE
YHGNQQSYPQ
VPRRRLHHRF
ARWNRRHKIY
AKVFRPRDRD
SSQSADSIPL
GIMATFLINS
SVSVVLSSLF
LAQHRLTGTH
HVPSLRPMLA
SGDGRHYCYP
SYQIYSSLIS
AVLNGLVATE
VALLRAQLAL
ASDFYRKGVD
RYRLRCGGTA
LNVDSLITRL
PPTVAFIITT
VLVNRRAVLE
LSKVRNSYDE
KNFRRDSVLG
WSHLRWKGRY
GKLIGFAQLS
LVHCMMYHYS
NQYKFGHTKV
GKYRRYHPLF
KKKKRWYLVF
KSWNQFYSDV
SDAGQQITNK
TSVSRPGLGE
KLLRQHKGRL
DLAARNVLVS
RQHLRKTYNE
RRSHRCRRRS
LCTLRPRGWQ
ISGSRVSMKP
PNNLWYLFTG
GGGPRLRGGE
MATRRLTDAF
FYTLITAFLI
GSAKRWKKLV
LALGALHHYG
PMGPRVKCCL
LTNLRQMGAV
QRHVRNIHNK
ILTAFRLGWE
PVLVRFVDDA
CLQKPMLFGD
PPVKRLRLRG
LIIHQRIHTG
RPYHRQNPLY
MLKLKTQMQE
QFVTRFLLKE
SRGVAFIRFD
CQQLLASRWY
QPLRRPAWVP
LRPNRHVANI
HNGTKAFLFQ
RFLKRFMPNF
AGSLQNLSAG
SPYCRKVIVC
RKSTSTVHNI
DRAGRGGDPP
HVGAAPALRG
FDFDLFSLDE
IDQSRSRSVL
ADSRLKALNA
VKFQRKFTPI
ARKKRDISHA
MALSRGTSLI
DALCFVVSGS
LKKFKMKLLT
LVQARPGQDI
FKRKRAMQVP
QKALRKGSLL
AGQGPPGRQE
RSKVKVLQAE
ILRDRSQNPP
IDIMVSNKKL
MNVTVQNVLQ
LVGNKTDLGE
TTCLRVVRTT
FNCARHGKKL
PTCKRKNNRL
ITVISHLPTF
HRVSILIDGE
RSHGRSHTGE
NCKTNASLDL
SQVARHSLNY
LPSYQQKPGD
TPIGRASRGG
SQAARLQSLE
QLDMRRDVQE
SLSDQGSLKL
HSYLPWHNST
IDLFGGAGGL
PPQPPFATPT
DYYTRPVNLT
PSAPSAPPPA
GSVRKRAKLM
DSDSRTAKKK
RRTARSIMDL
CSSDCPNLQT
HMVSYNHKQQ
HPSARCINLE
NAWLRLALCN
VFTYCKSRGL
PMGSLIDTKG
AMPFTVGDNQ
FLYSMACHNH
TVQGRIIVQA
KRKRRWDQTA
QSPSSSNYFS
LPSTLARRLA
WIPRRLGGGL
THGANNNSAR
NSCARCKLHC
KYVRRDSGFS
THKAQHTFCK
TFHTSLYWLE
VSSCRARQDE
RNNRRALIQR
QGILRTPAFP
DTLSSFITKI
QYRKLKCMTD
LRKSGQFCDV
DTVLTTQGTS
STNTDLSLSS
PTMPRHNYRR
VKTQRINLSP
YSGIYGLMKL
LSLLRLLRLS
SDLCKQGLDE
LIPDPLGYGN
RYKIRGKWLK
VDDADDYDNR
ARLLRGCVVE
LLLARPTSRT
VVIMRDYRHE
ALQKRQASGK
SATDRKIIFQ
VMDACLRCQA
ALKNRNFTVE

[truncated: 3 more sheets: UV_decoy (S10), RV_decoy (S11), ALL_decoy (S12)]
