# Supplementary material for: Protein Large Language Models Can Predict Flavivirus Protease Target Specificity
Source: ACS Omega. 2026 Apr 1;11(14):22148–57. doi: 10.1021/acsomega.5c13455 (PMC13084463; doi:10.1021/acsomega.5c13455)
Supplement: Supplementary file 3 [file ao5c13455_si_003.zip]

Archive with 1 entries (1 files):
- Supporting_Information_Model_Weights.txt
